# Supplementary material for: Volatiles Accumulation during Young Pomelo (Citrus maxima (Burm.) Merr.) Fruits Development
Source: Int J Mol Sci. 2022 May 18;23(10):5665. doi: 10.3390/ijms23105665 (PMC9144960; doi:10.3390/ijms23105665)
Supplement: Supplementary file 1 [file ijms-23-05665-s001.zip]

Archive with 4 entries (4 files):
- Table S1.xlsx
- Table S2.pdf
- Table S3.pdf
- Table S4.xlsx
