# Supplementary material for: Volatiles Accumulation during Young Pomelo (Citrus maxima (Burm.) Merr.) Fruits Development
Source: Int J Mol Sci. 2022 May 18;23(10):5665. doi: 10.3390/ijms23105665 (PMC9144960; doi:10.3390/ijms23105665)
Supplement: Supplementary file 1 [file ijms-23-05665-s001.zip › Table S1.xlsx]

## Sheet: Sheet1
Table S1. Time cluster results in GP and HP.
Gene ID	Cluster	Sample		Gene ID	Cluster	Sample
Cg1g000350	4	GP		Cg1g000390	6	HP
Cg1g000390	4	GP		Cg1g000480	2	HP
Cg1g000490	3	GP		Cg1g000490	7	HP
Cg1g000520	8	GP		Cg1g000520	2	HP
Cg1g000530	3	GP		Cg1g000530	2	HP
Cg1g000550	8	GP		Cg1g000560	7	HP
Cg1g000620	6	GP		Cg1g000620	8	HP
Cg1g000650	8	GP		Cg1g000820	4	HP
Cg1g000680	9	GP		Cg1g000830	2	HP
Cg1g000830	2	GP		Cg1g000840	8	HP
Cg1g000840	6	GP		Cg1g000850	3	HP
Cg1g000850	6	GP		Cg1g001000	9	HP
Cg1g001000	7	GP		Cg1g001110	6	HP
Cg1g001110	2	GP		Cg1g001200	6	HP
Cg1g001150	9	GP		Cg1g001240	3	HP
Cg1g001220	4	GP		Cg1g001330	2	HP
Cg1g001240	8	GP		Cg1g001440	2	HP
Cg1g001330	3	GP		Cg1g001510	1	HP
Cg1g001450	2	GP		Cg1g001520	5	HP
Cg1g001510	9	GP		Cg1g001540	1	HP
Cg1g001520	3	GP		Cg1g001550	9	HP
Cg1g001540	8	GP		Cg1g001560	2	HP
Cg1g001640	4	GP		Cg1g001580	4	HP
Cg1g001650	5	GP		Cg1g001620	5	HP
Cg1g001660	4	GP		Cg1g001640	2	HP
Cg1g001680	9	GP		Cg1g001650	2	HP
Cg1g001700	5	GP		Cg1g001660	9	HP
Cg1g002080	8	GP		Cg1g001700	5	HP
Cg1g002180	2	GP		Cg1g002050	6	HP
Cg1g002300	8	GP		Cg1g002060	6	HP
Cg1g002600	3	GP		Cg1g002080	7	HP
Cg1g002650	2	GP		Cg1g002180	2	HP
Cg1g002790	6	GP		Cg1g002250	3	HP
Cg1g002800	5	GP		Cg1g002600	6	HP
Cg1g002900	8	GP		Cg1g002650	2	HP
Cg1g002950	3	GP		Cg1g002790	3	HP
Cg1g002980	8	GP		Cg1g002800	1	HP
Cg1g003040	8	GP		Cg1g002900	5	HP
Cg1g003120	4	GP		Cg1g002920	4	HP
Cg1g003180	7	GP		Cg1g002950	1	HP
Cg1g003320	8	GP		Cg1g002980	5	HP
Cg1g003340	6	GP		Cg1g002990	3	HP
Cg1g003360	1	GP		Cg1g003040	1	HP
Cg1g003390	9	GP		Cg1g003100	6	HP
Cg1g003410	7	GP		Cg1g003180	8	HP
Cg1g003430	8	GP		Cg1g003200	5	HP
Cg1g003470	2	GP		Cg1g003250	4	HP
Cg1g003570	9	GP		Cg1g003260	8	HP
Cg1g003580	7	GP		Cg1g003270	9	HP
Cg1g003590	5	GP		Cg1g003320	8	HP
Cg1g003610	7	GP		Cg1g003340	3	HP
Cg1g003620	5	GP		Cg1g003360	5	HP
Cg1g003650	3	GP		Cg1g003390	7	HP
Cg1g003700	8	GP		Cg1g003450	5	HP
Cg1g003720	8	GP		Cg1g003470	5	HP
Cg1g003830	3	GP		Cg1g003580	9	HP
Cg1g003840	8	GP		Cg1g003590	2	HP
Cg1g003860	2	GP		Cg1g003620	6	HP
Cg1g003870	2	GP		Cg1g003670	7	HP
Cg1g004060	4	GP		Cg1g003700	5	HP
Cg1g004100	1	GP		Cg1g003720	5	HP
Cg1g004170	4	GP		Cg1g003830	3	HP
Cg1g004180	4	GP		Cg1g003840	7	HP
Cg1g004210	9	GP		Cg1g003860	1	HP
Cg1g004330	7	GP		Cg1g003870	9	HP
Cg1g004350	8	GP		Cg1g004060	1	HP
Cg1g004370	2	GP		Cg1g004100	4	HP
Cg1g004510	4	GP		Cg1g004140	8	HP
Cg1g004570	8	GP		Cg1g004170	6	HP
Cg1g004610	3	GP		Cg1g004180	9	HP
Cg1g004700	9	GP		Cg1g004210	5	HP
Cg1g004720	8	GP		Cg1g004290	4	HP
Cg1g004830	6	GP		Cg1g004350	3	HP
Cg1g004840	8	GP		Cg1g004370	1	HP
Cg1g004920	1	GP		Cg1g004420	1	HP
Cg1g005050	5	GP		Cg1g004570	1	HP
Cg1g005060	9	GP		Cg1g004600	5	HP
Cg1g005070	8	GP		Cg1g004610	8	HP
Cg1g005100	2	GP		Cg1g004620	8	HP
Cg1g005220	3	GP		Cg1g004650	3	HP
Cg1g005230	9	GP		Cg1g004700	1	HP
Cg1g005260	1	GP		Cg1g004720	7	HP
Cg1g005430	8	GP		Cg1g004830	9	HP
Cg1g005440	3	GP		Cg1g004840	9	HP
Cg1g005490	2	GP		Cg1g004920	7	HP
Cg1g005520	8	GP		Cg1g004930	7	HP
Cg1g005540	3	GP		Cg1g005060	6	HP
Cg1g005560	8	GP		Cg1g005090	2	HP
Cg1g005670	4	GP		Cg1g005130	8	HP
Cg1g005700	8	GP		Cg1g005220	3	HP
Cg1g005730	4	GP		Cg1g005230	5	HP
Cg1g005750	4	GP		Cg1g005260	5	HP
Cg1g005860	7	GP		Cg1g005440	6	HP
Cg1g005870	9	GP		Cg1g005490	2	HP
Cg1g005900	1	GP		Cg1g005510	9	HP
Cg1g005970	3	GP		Cg1g005520	5	HP
Cg1g006010	3	GP		Cg1g005560	3	HP
Cg1g006030	1	GP		Cg1g005610	2	HP
Cg1g006040	3	GP		Cg1g005630	3	HP
Cg1g006090	7	GP		Cg1g005640	5	HP
Cg1g006170	8	GP		Cg1g005700	2	HP
Cg1g006190	4	GP		Cg1g005720	2	HP
Cg1g006200	8	GP		Cg1g005830	4	HP
Cg1g006220	4	GP		Cg1g005860	5	HP
Cg1g006240	8	GP		Cg1g005870	7	HP
Cg1g006260	3	GP		Cg1g005900	7	HP
Cg1g006310	8	GP		Cg1g006000	8	HP
Cg1g006360	1	GP		Cg1g006040	8	HP
Cg1g006370	1	GP		Cg1g006090	9	HP
Cg1g006420	5	GP		Cg1g006170	7	HP
Cg1g006460	9	GP		Cg1g006190	7	HP
Cg1g006480	3	GP		Cg1g006240	2	HP
Cg1g006500	8	GP		Cg1g006260	7	HP
Cg1g006580	4	GP		Cg1g006270	2	HP
Cg1g006620	9	GP		Cg1g006280	9	HP
Cg1g006720	9	GP		Cg1g006310	2	HP
Cg1g006790	2	GP		Cg1g006360	1	HP
Cg1g006800	6	GP		Cg1g006370	6	HP
Cg1g006810	4	GP		Cg1g006400	6	HP
Cg1g006830	2	GP		Cg1g006410	2	HP
Cg1g006840	8	GP		Cg1g006420	1	HP
Cg1g006850	4	GP		Cg1g006440	6	HP
Cg1g006870	3	GP		Cg1g006460	2	HP
Cg1g006910	8	GP		Cg1g006500	2	HP
Cg1g006920	6	GP		Cg1g006620	5	HP
Cg1g006940	3	GP		Cg1g006650	7	HP
Cg1g007100	3	GP		Cg1g006720	6	HP
Cg1g007170	8	GP		Cg1g006750	9	HP
Cg1g007220	4	GP		Cg1g006760	5	HP
Cg1g007330	2	GP		Cg1g006790	6	HP
Cg1g007380	6	GP		Cg1g006800	8	HP
Cg1g007400	8	GP		Cg1g006810	3	HP
Cg1g007410	4	GP		Cg1g006910	1	HP
Cg1g007420	9	GP		Cg1g006940	7	HP
Cg1g007430	6	GP		Cg1g006980	5	HP
Cg1g007470	9	GP		Cg1g007090	9	HP
Cg1g007550	2	GP		Cg1g007100	1	HP
Cg1g007560	3	GP		Cg1g007170	3	HP
Cg1g007620	8	GP		Cg1g007190	2	HP
Cg1g007630	2	GP		Cg1g007210	3	HP
Cg1g007640	3	GP		Cg1g007220	4	HP
Cg1g007670	5	GP		Cg1g007280	1	HP
Cg1g007720	3	GP		Cg1g007330	2	HP
Cg1g007740	8	GP		Cg1g007380	3	HP
Cg1g007780	4	GP		Cg1g007410	2	HP
Cg1g007790	6	GP		Cg1g007420	6	HP
Cg1g007830	8	GP		Cg1g007430	3	HP
Cg1g008020	4	GP		Cg1g007470	5	HP
Cg1g008030	8	GP		Cg1g007550	7	HP
Cg1g008060	3	GP		Cg1g007620	3	HP
Cg1g008110	8	GP		Cg1g007630	1	HP
Cg1g008150	6	GP		Cg1g007640	4	HP
Cg1g008160	8	GP		Cg1g007650	8	HP
Cg1g008180	6	GP		Cg1g007670	2	HP
Cg1g008210	3	GP		Cg1g007720	2	HP
Cg1g008220	1	GP		Cg1g007740	9	HP
Cg1g008280	4	GP		Cg1g007760	2	HP
Cg1g008360	4	GP		Cg1g007780	6	HP
Cg1g008370	7	GP		Cg1g007790	9	HP
Cg1g008390	8	GP		Cg1g007800	1	HP
Cg1g008400	3	GP		Cg1g007830	9	HP
Cg1g008410	3	GP		Cg1g007940	3	HP
Cg1g008470	3	GP		Cg1g007950	9	HP
Cg1g008550	1	GP		Cg1g008020	1	HP
Cg1g008560	2	GP		Cg1g008030	1	HP
Cg1g008570	9	GP		Cg1g008060	2	HP
Cg1g008600	9	GP		Cg1g008110	6	HP
Cg1g008620	6	GP		Cg1g008150	9	HP
Cg1g008700	4	GP		Cg1g008160	6	HP
Cg1g008750	9	GP		Cg1g008180	8	HP
Cg1g008830	2	GP		Cg1g008210	8	HP
Cg1g008940	1	GP		Cg1g008280	9	HP
Cg1g009090	4	GP		Cg1g008370	3	HP
Cg1g009150	9	GP		Cg1g008400	8	HP
Cg1g009160	2	GP		Cg1g008410	8	HP
Cg1g009210	2	GP		Cg1g008440	3	HP
Cg1g009300	4	GP		Cg1g008470	4	HP
Cg1g009330	8	GP		Cg1g008560	7	HP
Cg1g009420	4	GP		Cg1g008570	6	HP
Cg1g009460	4	GP		Cg1g008600	2	HP
Cg1g009470	4	GP		Cg1g008620	9	HP
Cg1g009520	1	GP		Cg1g008700	9	HP
Cg1g009640	4	GP		Cg1g008790	1	HP
Cg1g009680	6	GP		Cg1g008940	6	HP
Cg1g009770	6	GP		Cg1g009040	8	HP
Cg1g009840	6	GP		Cg1g009050	2	HP
Cg1g009850	4	GP		Cg1g009130	4	HP
Cg1g009870	7	GP		Cg1g009330	3	HP
Cg1g009880	8	GP		Cg1g009420	6	HP
Cg1g009990	8	GP		Cg1g009440	8	HP
Cg1g010020	6	GP		Cg1g009460	1	HP
Cg1g010130	8	GP		Cg1g009470	1	HP
Cg1g010140	4	GP		Cg1g009520	8	HP
Cg1g010230	4	GP		Cg1g009620	9	HP
Cg1g010300	9	GP		Cg1g009640	3	HP
Cg1g010390	8	GP		Cg1g009670	3	HP
Cg1g010450	2	GP		Cg1g009680	3	HP
Cg1g010480	3	GP		Cg1g009700	6	HP
Cg1g010520	9	GP		Cg1g009710	3	HP
Cg1g010530	2	GP		Cg1g009740	3	HP
Cg1g010610	7	GP		Cg1g009770	9	HP
Cg1g010620	1	GP		Cg1g009850	7	HP
Cg1g010650	4	GP		Cg1g009880	8	HP
Cg1g010660	6	GP		Cg1g009970	3	HP
Cg1g010760	5	GP		Cg1g009990	8	HP
Cg1g010820	1	GP		Cg1g010020	3	HP
Cg1g010830	3	GP		Cg1g010140	5	HP
Cg1g010930	8	GP		Cg1g010230	1	HP
Cg1g011010	5	GP		Cg1g010300	1	HP
Cg1g011490	6	GP		Cg1g010360	3	HP
Cg1g011580	9	GP		Cg1g010370	3	HP
Cg1g011610	5	GP		Cg1g010380	3	HP
Cg1g011760	9	GP		Cg1g010390	2	HP
Cg1g011790	9	GP		Cg1g010450	6	HP
Cg1g011820	8	GP		Cg1g010480	2	HP
Cg1g011880	4	GP		Cg1g010490	3	HP
Cg1g011960	7	GP		Cg1g010520	5	HP
Cg1g011990	8	GP		Cg1g010530	1	HP
Cg1g012020	6	GP		Cg1g010610	1	HP
Cg1g012030	8	GP		Cg1g010620	6	HP
Cg1g012040	4	GP		Cg1g010650	6	HP
Cg1g012050	7	GP		Cg1g010660	6	HP
Cg1g012250	2	GP		Cg1g010690	4	HP
Cg1g012330	6	GP		Cg1g010720	9	HP
Cg1g012350	8	GP		Cg1g010760	5	HP
Cg1g012510	3	GP		Cg1g010820	1	HP
Cg1g012560	6	GP		Cg1g010830	1	HP
Cg1g012600	8	GP		Cg1g010980	9	HP
Cg1g012620	1	GP		Cg1g011040	8	HP
Cg1g012650	9	GP		Cg1g011060	2	HP
Cg1g012850	7	GP		Cg1g011140	9	HP
Cg1g012960	8	GP		Cg1g011170	8	HP
Cg1g012970	7	GP		Cg1g011310	7	HP
Cg1g013010	7	GP		Cg1g011490	3	HP
Cg1g013020	3	GP		Cg1g011740	5	HP
Cg1g013070	3	GP		Cg1g011750	4	HP
Cg1g013130	1	GP		Cg1g011760	8	HP
Cg1g013140	1	GP		Cg1g011790	7	HP
Cg1g013160	8	GP		Cg1g011920	2	HP
Cg1g013200	6	GP		Cg1g011960	3	HP
Cg1g013240	4	GP		Cg1g011990	1	HP
Cg1g013250	3	GP		Cg1g012010	5	HP
Cg1g013340	8	GP		Cg1g012020	3	HP
Cg1g013360	2	GP		Cg1g012030	7	HP
Cg1g013430	8	GP		Cg1g012050	9	HP
Cg1g013560	3	GP		Cg1g012160	2	HP
Cg1g013600	8	GP		Cg1g012250	1	HP
Cg1g013630	1	GP		Cg1g012280	6	HP
Cg1g013640	8	GP		Cg1g012290	3	HP
Cg1g013660	9	GP		Cg1g012330	3	HP
Cg1g013700	3	GP		Cg1g012370	5	HP
Cg1g013820	8	GP		Cg1g012600	5	HP
Cg1g013860	3	GP		Cg1g012620	6	HP
Cg1g013930	6	GP		Cg1g012640	1	HP
Cg1g014000	3	GP		Cg1g012650	2	HP
Cg1g014090	8	GP		Cg1g012690	9	HP
Cg1g014120	4	GP		Cg1g012720	8	HP
Cg1g014270	5	GP		Cg1g012760	6	HP
Cg1g014320	3	GP		Cg1g012870	2	HP
Cg1g014350	8	GP		Cg1g012880	2	HP
Cg1g014500	2	GP		Cg1g012940	7	HP
Cg1g014530	3	GP		Cg1g012960	2	HP
Cg1g014570	8	GP		Cg1g013010	8	HP
Cg1g014610	4	GP		Cg1g013020	8	HP
Cg1g014740	6	GP		Cg1g013050	9	HP
Cg1g014770	8	GP		Cg1g013070	8	HP
Cg1g014790	1	GP		Cg1g013130	7	HP
Cg1g014830	2	GP		Cg1g013140	2	HP
Cg1g014850	2	GP		Cg1g013250	5	HP
Cg1g014950	9	GP		Cg1g013340	6	HP
Cg1g015200	4	GP		Cg1g013560	3	HP
Cg1g015220	4	GP		Cg1g013630	5	HP
Cg1g015280	9	GP		Cg1g013640	2	HP
Cg1g015360	8	GP		Cg1g013700	1	HP
Cg1g015400	8	GP		Cg1g013710	1	HP
Cg1g015500	1	GP		Cg1g013780	3	HP
Cg1g015590	5	GP		Cg1g013840	3	HP
Cg1g015610	6	GP		Cg1g013930	9	HP
Cg1g015630	6	GP		Cg1g013960	5	HP
Cg1g015670	2	GP		Cg1g013980	7	HP
Cg1g015740	5	GP		Cg1g014000	3	HP
Cg1g015760	8	GP		Cg1g014090	6	HP
Cg1g015810	4	GP		Cg1g014270	1	HP
Cg1g015910	8	GP		Cg1g014320	4	HP
Cg1g015920	2	GP		Cg1g014350	2	HP
Cg1g015960	9	GP		Cg1g014390	4	HP
Cg1g015970	2	GP		Cg1g014480	4	HP
Cg1g015990	7	GP		Cg1g014500	2	HP
Cg1g016150	8	GP		Cg1g014530	2	HP
Cg1g016170	9	GP		Cg1g014580	7	HP
Cg1g016240	2	GP		Cg1g014670	3	HP
Cg1g016320	6	GP		Cg1g014730	7	HP
Cg1g016400	8	GP		Cg1g014740	3	HP
Cg1g016540	4	GP		Cg1g014770	2	HP
Cg1g016590	1	GP		Cg1g014790	2	HP
Cg1g016710	9	GP		Cg1g014830	5	HP
Cg1g016770	2	GP		Cg1g014860	9	HP
Cg1g016840	4	GP		Cg1g014950	2	HP
Cg1g016920	8	GP		Cg1g015080	3	HP
Cg1g016970	3	GP		Cg1g015170	1	HP
Cg1g017070	1	GP		Cg1g015200	6	HP
Cg1g017190	1	GP		Cg1g015220	3	HP
Cg1g017240	7	GP		Cg1g015270	1	HP
Cg1g017260	4	GP		Cg1g015280	8	HP
Cg1g017410	2	GP		Cg1g015590	2	HP
Cg1g017540	1	GP		Cg1g015620	3	HP
Cg1g017630	9	GP		Cg1g015630	8	HP
Cg1g017720	4	GP		Cg1g015760	8	HP
Cg1g017750	8	GP		Cg1g015810	7	HP
Cg1g017840	8	GP		Cg1g015910	5	HP
Cg1g017890	3	GP		Cg1g015920	1	HP
Cg1g017900	3	GP		Cg1g015960	6	HP
Cg1g018300	4	GP		Cg1g015970	2	HP
Cg1g018440	9	GP		Cg1g016010	4	HP
Cg1g018550	6	GP		Cg1g016150	4	HP
Cg1g018560	6	GP		Cg1g016240	1	HP
Cg1g018590	8	GP		Cg1g016250	8	HP
Cg1g018680	6	GP		Cg1g016260	7	HP
Cg1g018860	2	GP		Cg1g016290	4	HP
Cg1g018980	2	GP		Cg1g016320	9	HP
Cg1g019280	4	GP		Cg1g016330	6	HP
Cg1g019360	7	GP		Cg1g016390	3	HP
Cg1g019370	8	GP		Cg1g016410	1	HP
Cg1g019390	1	GP		Cg1g016440	2	HP
Cg1g019610	7	GP		Cg1g016540	1	HP
Cg1g019680	1	GP		Cg1g016590	3	HP
Cg1g019720	9	GP		Cg1g016710	1	HP
Cg1g019730	4	GP		Cg1g016760	6	HP
Cg1g019740	6	GP		Cg1g016770	2	HP
Cg1g019770	8	GP		Cg1g016810	3	HP
Cg1g019810	7	GP		Cg1g016860	9	HP
Cg1g019880	8	GP		Cg1g016870	6	HP
Cg1g019920	3	GP		Cg1g016910	5	HP
Cg1g020070	6	GP		Cg1g016920	3	HP
Cg1g020160	7	GP		Cg1g016970	7	HP
Cg1g020210	8	GP		Cg1g017070	5	HP
Cg1g020470	4	GP		Cg1g017080	2	HP
Cg1g020660	2	GP		Cg1g017120	8	HP
Cg1g020710	3	GP		Cg1g017130	4	HP
Cg1g020750	8	GP		Cg1g017210	3	HP
Cg1g020780	6	GP		Cg1g017220	7	HP
Cg1g020830	2	GP		Cg1g017230	3	HP
Cg1g020960	2	GP		Cg1g017240	3	HP
Cg1g020970	9	GP		Cg1g017320	7	HP
Cg1g021060	4	GP		Cg1g017410	8	HP
Cg1g021100	8	GP		Cg1g017510	3	HP
Cg1g021310	7	GP		Cg1g017540	8	HP
Cg1g021320	4	GP		Cg1g017550	6	HP
Cg1g021330	4	GP		Cg1g017570	5	HP
Cg1g021340	3	GP		Cg1g017580	5	HP
Cg1g021360	4	GP		Cg1g017630	5	HP
Cg1g021380	5	GP		Cg1g017660	1	HP
Cg1g021440	8	GP		Cg1g017700	9	HP
Cg1g021450	3	GP		Cg1g017710	9	HP
Cg1g021470	8	GP		Cg1g017720	1	HP
Cg1g021690	4	GP		Cg1g017850	9	HP
Cg1g021820	3	GP		Cg1g017860	7	HP
Cg1g021940	9	GP		Cg1g017890	8	HP
Cg1g022010	7	GP		Cg1g017930	2	HP
Cg1g022120	2	GP		Cg1g017980	4	HP
Cg1g022150	4	GP		Cg1g018010	1	HP
Cg1g022190	7	GP		Cg1g018050	1	HP
Cg1g022320	4	GP		Cg1g018140	7	HP
Cg1g022510	9	GP		Cg1g018190	5	HP
Cg1g022820	2	GP		Cg1g018290	8	HP
Cg1g022940	5	GP		Cg1g018300	1	HP
Cg1g022990	9	GP		Cg1g018440	1	HP
Cg1g023010	9	GP		Cg1g018500	5	HP
Cg1g023070	4	GP		Cg1g018740	5	HP
Cg1g023100	1	GP		Cg1g018750	7	HP
Cg1g023120	1	GP		Cg1g018810	7	HP
Cg1g023140	9	GP		Cg1g018860	2	HP
Cg1g023260	6	GP		Cg1g018980	5	HP
Cg1g023330	7	GP		Cg1g019000	4	HP
Cg1g023370	7	GP		Cg1g019010	4	HP
Cg1g023400	3	GP		Cg1g019150	9	HP
Cg1g023410	3	GP		Cg1g019260	3	HP
Cg1g023430	1	GP		Cg1g019280	1	HP
Cg1g023580	7	GP		Cg1g019360	7	HP
Cg1g023620	8	GP		Cg1g019370	7	HP
Cg1g023700	8	GP		Cg1g019390	2	HP
Cg1g023760	3	GP		Cg1g019500	3	HP
Cg1g023820	1	GP		Cg1g019670	8	HP
Cg1g023870	9	GP		Cg1g019730	6	HP
Cg1g024130	9	GP		Cg1g019740	8	HP
Cg1g024270	2	GP		Cg1g019770	4	HP
Cg1g024280	5	GP		Cg1g019780	3	HP
Cg1g024320	8	GP		Cg1g019950	8	HP
Cg1g024350	3	GP		Cg1g020010	5	HP
Cg1g024360	3	GP		Cg1g020070	9	HP
Cg1g024390	6	GP		Cg1g020160	7	HP
Cg1g024480	5	GP		Cg1g020210	5	HP
Cg1g024580	8	GP		Cg1g020430	8	HP
Cg1g024590	5	GP		Cg1g020440	8	HP
Cg1g024620	8	GP		Cg1g020450	8	HP
Cg1g024720	2	GP		Cg1g020460	3	HP
Cg1g024740	4	GP		Cg1g020660	1	HP
Cg1g024780	8	GP		Cg1g020710	4	HP
Cg1g024840	4	GP		Cg1g020780	3	HP
Cg1g024870	2	GP		Cg1g020940	7	HP
Cg1g024920	3	GP		Cg1g020960	7	HP
Cg1g025060	1	GP		Cg1g020980	7	HP
Cg1g025150	1	GP		Cg1g021090	6	HP
Cg1g025210	4	GP		Cg1g021180	8	HP
Cg1g025420	8	GP		Cg1g021230	5	HP
Cg1g025480	4	GP		Cg1g021240	8	HP
Cg1g025500	4	GP		Cg1g021280	8	HP
Cg1g025530	1	GP		Cg1g021310	4	HP
Cg1g025540	2	GP		Cg1g021320	4	HP
Cg1g025590	1	GP		Cg1g021330	9	HP
Cg1g025610	6	GP		Cg1g021340	9	HP
Cg1g025760	9	GP		Cg1g021380	6	HP
Cg1g025880	2	GP		Cg1g021390	2	HP
Cg1g025940	1	GP		Cg1g021430	3	HP
Cg1g026010	6	GP		Cg1g021440	5	HP
Cg1g026170	9	GP		Cg1g021450	3	HP
Cg1g026190	6	GP		Cg1g021470	1	HP
Cg1g026220	8	GP		Cg1g021580	8	HP
Cg1g026310	6	GP		Cg1g021590	5	HP
Cg1g026330	8	GP		Cg1g021600	7	HP
Cg1g026440	3	GP		Cg1g021620	5	HP
Cg1g026460	8	GP		Cg1g021640	9	HP
Cg1g026480	4	GP		Cg1g021730	5	HP
Cg1g026780	8	GP		Cg1g021740	2	HP
Cg1g026790	6	GP		Cg1g021760	4	HP
Cg1g027220	3	GP		Cg1g021800	5	HP
Cg1g027230	8	GP		Cg1g021820	1	HP
Cg1g027320	6	GP		Cg1g021990	9	HP
Cg1g027340	7	GP		Cg1g022190	9	HP
Cg1g027390	7	GP		Cg1g022310	9	HP
Cg1g027560	6	GP		Cg1g022440	7	HP
Cg1g027570	8	GP		Cg1g022510	5	HP
Cg1g027580	7	GP		Cg1g022640	7	HP
Cg1g027590	9	GP		Cg1g022930	2	HP
Cg1g027620	3	GP		Cg1g022940	7	HP
Cg1g027670	8	GP		Cg1g022990	6	HP
Cg1g027920	4	GP		Cg1g023010	1	HP
Cg1g028020	8	GP		Cg1g023040	1	HP
Cg1g028030	8	GP		Cg1g023070	1	HP
Cg1g028400	7	GP		Cg1g023120	5	HP
Cg1g028460	4	GP		Cg1g023140	6	HP
Cg1g028560	3	GP		Cg1g023270	2	HP
Cg1g028830	4	GP		Cg1g023280	7	HP
Cg1g028930	3	GP		Cg1g023360	1	HP
Cg1g029000	4	GP		Cg1g023410	2	HP
Cg1g029050	8	GP		Cg1g023430	5	HP
Cg1g029080	2	GP		Cg1g023620	1	HP
Cg1g029190	8	GP		Cg1g023630	9	HP
Cg1g029330	8	GP		Cg1g023700	7	HP
Cg1g029370	5	GP		Cg1g023820	5	HP
Cg1g029460	3	GP		Cg1g024130	7	HP
Cg2g000110	8	GP		Cg1g024200	9	HP
Cg2g000290	4	GP		Cg1g024240	8	HP
Cg2g000320	8	GP		Cg1g024270	7	HP
Cg2g000350	4	GP		Cg1g024280	6	HP
Cg2g000400	3	GP		Cg1g024330	1	HP
Cg2g000560	8	GP		Cg1g024390	8	HP
Cg2g000590	3	GP		Cg1g024460	5	HP
Cg2g000710	1	GP		Cg1g024480	8	HP
Cg2g000970	1	GP		Cg1g024560	7	HP
Cg2g001060	5	GP		Cg1g024580	2	HP
Cg2g001110	4	GP		Cg1g024590	7	HP
Cg2g001120	8	GP		Cg1g024720	1	HP
Cg2g001130	9	GP		Cg1g024810	2	HP
Cg2g001220	2	GP		Cg1g024840	1	HP
Cg2g001230	2	GP		Cg1g024870	1	HP
Cg2g001370	2	GP		Cg1g024920	2	HP
Cg2g001380	8	GP		Cg1g024950	7	HP
Cg2g001400	4	GP		Cg1g025060	8	HP
Cg2g001440	5	GP		Cg1g025120	5	HP
Cg2g001460	1	GP		Cg1g025150	1	HP
Cg2g001470	5	GP		Cg1g025210	8	HP
Cg2g001500	9	GP		Cg1g025470	1	HP
Cg2g001610	1	GP		Cg1g025500	8	HP
Cg2g001870	9	GP		Cg1g025520	1	HP
Cg2g001890	2	GP		Cg1g025540	7	HP
Cg2g001900	1	GP		Cg1g025590	7	HP
Cg2g001930	8	GP		Cg1g025610	9	HP
Cg2g001970	3	GP		Cg1g025650	4	HP
Cg2g001980	1	GP		Cg1g025710	9	HP
Cg2g001990	8	GP		Cg1g025750	8	HP
Cg2g002000	3	GP		Cg1g026000	8	HP
Cg2g002010	3	GP		Cg1g026010	4	HP
Cg2g002030	1	GP		Cg1g026170	7	HP
Cg2g002040	3	GP		Cg1g026180	5	HP
Cg2g002060	3	GP		Cg1g026190	9	HP
Cg2g002070	3	GP		Cg1g026210	5	HP
Cg2g002080	3	GP		Cg1g026310	3	HP
Cg2g002230	8	GP		Cg1g026440	7	HP
Cg2g002290	8	GP		Cg1g026460	9	HP
Cg2g002300	5	GP		Cg1g026480	8	HP
Cg2g002390	6	GP		Cg1g026580	2	HP
Cg2g002440	4	GP		Cg1g026750	9	HP
Cg2g002450	8	GP		Cg1g026790	9	HP
Cg2g002560	3	GP		Cg1g026810	9	HP
Cg2g002720	8	GP		Cg1g026820	3	HP
Cg2g002750	8	GP		Cg1g027120	3	HP
Cg2g002790	5	GP		Cg1g027220	4	HP
Cg2g002860	9	GP		Cg1g027250	1	HP
Cg2g002930	9	GP		Cg1g027320	3	HP
Cg2g002950	2	GP		Cg1g027340	4	HP
Cg2g002970	5	GP		Cg1g027350	9	HP
Cg2g002980	5	GP		Cg1g027380	4	HP
Cg2g003010	5	GP		Cg1g027390	3	HP
Cg2g003060	8	GP		Cg1g027440	4	HP
Cg2g003070	8	GP		Cg1g027450	8	HP
Cg2g003100	4	GP		Cg1g027500	4	HP
Cg2g003130	4	GP		Cg1g027510	8	HP
Cg2g003150	4	GP		Cg1g027540	8	HP
Cg2g003170	9	GP		Cg1g027560	3	HP
Cg2g003320	7	GP		Cg1g027570	3	HP
Cg2g003370	1	GP		Cg1g027600	8	HP
Cg2g003450	9	GP		Cg1g027620	7	HP
Cg2g003600	5	GP		Cg1g027650	5	HP
Cg2g003630	3	GP		Cg1g027660	4	HP
Cg2g003700	8	GP		Cg1g027670	1	HP
Cg2g003710	1	GP		Cg1g027920	7	HP
Cg2g003790	2	GP		Cg1g027960	9	HP
Cg2g003880	2	GP		Cg1g028020	5	HP
Cg2g003960	8	GP		Cg1g028030	6	HP
Cg2g004010	9	GP		Cg1g028040	1	HP
Cg2g004240	8	GP		Cg1g028400	7	HP
Cg2g004250	6	GP		Cg1g028460	3	HP
Cg2g004340	2	GP		Cg1g028670	3	HP
Cg2g004350	4	GP		Cg1g028820	1	HP
Cg2g004360	4	GP		Cg1g028830	5	HP
Cg2g004430	9	GP		Cg1g028930	6	HP
Cg2g004460	1	GP		Cg1g029000	4	HP
Cg2g004490	4	GP		Cg1g029050	3	HP
Cg2g004590	3	GP		Cg1g029060	3	HP
Cg2g004600	9	GP		Cg1g029070	3	HP
Cg2g004630	1	GP		Cg1g029080	1	HP
Cg2g004680	3	GP		Cg1g029190	6	HP
Cg2g004690	3	GP		Cg1g029200	9	HP
Cg2g004710	7	GP		Cg1g029210	9	HP
Cg2g004740	1	GP		Cg1g029330	4	HP
Cg2g004750	3	GP		Cg1g029370	2	HP
Cg2g004760	3	GP		Cg1g029420	5	HP
Cg2g004780	3	GP		Cg1g029450	2	HP
Cg2g004930	1	GP		Cg1g029460	5	HP
Cg2g004980	2	GP		Cg1g029560	2	HP
Cg2g005000	9	GP		Cg2g000110	7	HP
Cg2g005020	9	GP		Cg2g000300	5	HP
Cg2g005250	4	GP		Cg2g000400	7	HP
Cg2g005480	7	GP		Cg2g000590	7	HP
Cg2g005510	7	GP		Cg2g000800	3	HP
Cg2g005600	9	GP		Cg2g001020	3	HP
Cg2g005640	3	GP		Cg2g001060	2	HP
Cg2g005800	8	GP		Cg2g001110	9	HP
Cg2g005890	9	GP		Cg2g001120	6	HP
Cg2g005920	3	GP		Cg2g001320	4	HP
Cg2g006000	4	GP		Cg2g001330	3	HP
Cg2g006010	9	GP		Cg2g001340	9	HP
Cg2g006020	9	GP		Cg2g001370	4	HP
Cg2g006130	1	GP		Cg2g001380	5	HP
Cg2g006160	9	GP		Cg2g001440	4	HP
Cg2g006200	5	GP		Cg2g001470	4	HP
Cg2g006270	8	GP		Cg2g001530	1	HP
Cg2g006280	1	GP		Cg2g001810	2	HP
Cg2g006310	8	GP		Cg2g001870	2	HP
Cg2g006420	8	GP		Cg2g001890	5	HP
Cg2g006450	3	GP		Cg2g001900	1	HP
Cg2g006470	8	GP		Cg2g001930	7	HP
Cg2g006510	8	GP		Cg2g001970	5	HP
Cg2g006520	1	GP		Cg2g001980	5	HP
Cg2g006530	8	GP		Cg2g001990	1	HP
Cg2g006580	4	GP		Cg2g002000	6	HP
Cg2g006600	4	GP		Cg2g002010	5	HP
Cg2g006730	8	GP		Cg2g002030	2	HP
Cg2g006850	7	GP		Cg2g002040	2	HP
Cg2g006930	9	GP		Cg2g002060	7	HP
Cg2g006970	8	GP		Cg2g002070	4	HP
Cg2g006980	4	GP		Cg2g002080	4	HP
Cg2g007020	6	GP		Cg2g002110	7	HP
Cg2g007100	8	GP		Cg2g002290	4	HP
Cg2g007150	6	GP		Cg2g002300	6	HP
Cg2g007430	8	GP		Cg2g002330	2	HP
Cg2g007450	8	GP		Cg2g002380	9	HP
Cg2g007570	3	GP		Cg2g002390	8	HP
Cg2g007590	1	GP		Cg2g002400	3	HP
Cg2g007630	6	GP		Cg2g002440	4	HP
Cg2g007740	9	GP		Cg2g002450	1	HP
Cg2g007750	9	GP		Cg2g002500	7	HP
Cg2g007890	1	GP		Cg2g002540	3	HP
Cg2g007960	3	GP		Cg2g002560	2	HP
Cg2g008050	5	GP		Cg2g002580	2	HP
Cg2g008080	4	GP		Cg2g002720	6	HP
Cg2g008130	9	GP		Cg2g002750	2	HP
Cg2g008190	4	GP		Cg2g002790	3	HP
Cg2g008240	1	GP		Cg2g002800	3	HP
Cg2g008310	2	GP		Cg2g002880	2	HP
Cg2g008540	6	GP		Cg2g002900	2	HP
Cg2g008600	8	GP		Cg2g002910	2	HP
Cg2g008660	9	GP		Cg2g002920	1	HP
Cg2g008820	4	GP		Cg2g002930	1	HP
Cg2g008850	1	GP		Cg2g002970	1	HP
Cg2g008860	1	GP		Cg2g002980	2	HP
Cg2g008910	2	GP		Cg2g003010	7	HP
Cg2g008920	2	GP		Cg2g003070	6	HP
Cg2g008960	1	GP		Cg2g003100	6	HP
Cg2g009050	6	GP		Cg2g003150	9	HP
Cg2g009070	8	GP		Cg2g003330	1	HP
Cg2g009230	9	GP		Cg2g003370	5	HP
Cg2g009300	5	GP		Cg2g003420	5	HP
Cg2g009320	8	GP		Cg2g003500	5	HP
Cg2g009330	4	GP		Cg2g003560	9	HP
Cg2g009350	9	GP		Cg2g003600	9	HP
Cg2g009540	3	GP		Cg2g003630	1	HP
Cg2g009570	2	GP		Cg2g003690	9	HP
Cg2g009820	7	GP		Cg2g003710	5	HP
Cg2g009830	6	GP		Cg2g003790	2	HP
Cg2g009840	1	GP		Cg2g003880	5	HP
Cg2g009970	2	GP		Cg2g003890	1	HP
Cg2g009980	6	GP		Cg2g003940	5	HP
Cg2g010020	3	GP		Cg2g003960	5	HP
Cg2g010080	8	GP		Cg2g003970	4	HP
Cg2g010110	2	GP		Cg2g004010	1	HP
Cg2g010310	7	GP		Cg2g004240	3	HP
Cg2g010320	9	GP		Cg2g004250	3	HP
Cg2g010360	8	GP		Cg2g004330	1	HP
Cg2g010740	3	GP		Cg2g004340	6	HP
Cg2g010790	9	GP		Cg2g004350	6	HP
Cg2g010830	5	GP		Cg2g004360	6	HP
Cg2g010850	6	GP		Cg2g004470	7	HP
Cg2g010880	7	GP		Cg2g004490	1	HP
Cg2g010890	8	GP		Cg2g004590	4	HP
Cg2g010910	9	GP		Cg2g004600	1	HP
Cg2g011110	4	GP		Cg2g004710	8	HP
Cg2g011120	4	GP		Cg2g004780	7	HP
Cg2g011220	4	GP		Cg2g004950	1	HP
Cg2g011230	9	GP		Cg2g004980	2	HP
Cg2g011280	1	GP		Cg2g005000	6	HP
Cg2g011290	9	GP		Cg2g005020	7	HP
Cg2g011310	2	GP		Cg2g005130	5	HP
Cg2g011400	1	GP		Cg2g005290	5	HP
Cg2g011460	8	GP		Cg2g005370	8	HP
Cg2g011500	7	GP		Cg2g005530	3	HP
Cg2g011600	2	GP		Cg2g005600	6	HP
Cg2g011770	3	GP		Cg2g005610	2	HP
Cg2g012000	1	GP		Cg2g005640	7	HP
Cg2g012070	8	GP		Cg2g005660	2	HP
Cg2g012130	3	GP		Cg2g005800	5	HP
Cg2g012150	7	GP		Cg2g005890	7	HP
Cg2g012180	1	GP		Cg2g005920	3	HP
Cg2g012370	3	GP		Cg2g006000	1	HP
Cg2g012480	8	GP		Cg2g006010	2	HP
Cg2g012610	4	GP		Cg2g006110	4	HP
Cg2g012670	1	GP		Cg2g006130	7	HP
Cg2g012700	8	GP		Cg2g006160	1	HP
Cg2g012900	7	GP		Cg2g006200	1	HP
Cg2g013020	5	GP		Cg2g006260	8	HP
Cg2g013050	3	GP		Cg2g006270	2	HP
Cg2g013130	1	GP		Cg2g006280	5	HP
Cg2g013180	7	GP		Cg2g006310	5	HP
Cg2g013290	4	GP		Cg2g006390	9	HP
Cg2g013320	8	GP		Cg2g006510	7	HP
Cg2g013390	3	GP		Cg2g006520	2	HP
Cg2g013580	8	GP		Cg2g006540	6	HP
Cg2g013640	5	GP		Cg2g006630	6	HP
Cg2g013650	3	GP		Cg2g006640	6	HP
Cg2g013740	1	GP		Cg2g006740	7	HP
Cg2g014030	4	GP		Cg2g006870	5	HP
Cg2g014170	3	GP		Cg2g006910	5	HP
Cg2g014260	2	GP		Cg2g006930	7	HP
Cg2g014290	9	GP		Cg2g007020	8	HP
Cg2g014520	1	GP		Cg2g007060	7	HP
Cg2g014550	1	GP		Cg2g007160	6	HP
Cg2g014580	8	GP		Cg2g007280	7	HP
Cg2g014740	4	GP		Cg2g007430	2	HP
Cg2g014830	8	GP		Cg2g007570	6	HP
Cg2g014890	4	GP		Cg2g007590	1	HP
Cg2g015000	8	GP		Cg2g007630	3	HP
Cg2g015050	5	GP		Cg2g007740	7	HP
Cg2g015060	3	GP		Cg2g007750	7	HP
Cg2g015070	1	GP		Cg2g007800	4	HP
Cg2g015110	7	GP		Cg2g007930	2	HP
Cg2g015140	7	GP		Cg2g007960	7	HP
Cg2g015220	3	GP		Cg2g008050	5	HP
Cg2g015230	3	GP		Cg2g008080	6	HP
Cg2g015270	3	GP		Cg2g008120	2	HP
Cg2g015280	7	GP		Cg2g008190	6	HP
Cg2g015520	8	GP		Cg2g008230	2	HP
Cg2g015830	3	GP		Cg2g008240	3	HP
Cg2g016050	9	GP		Cg2g008310	7	HP
Cg2g016060	2	GP		Cg2g008340	5	HP
Cg2g016150	4	GP		Cg2g008530	6	HP
Cg2g016600	4	GP		Cg2g008540	3	HP
Cg2g016620	3	GP		Cg2g008600	4	HP
Cg2g016630	7	GP		Cg2g008640	4	HP
Cg2g016670	8	GP		Cg2g008820	6	HP
Cg2g016780	5	GP		Cg2g008840	5	HP
Cg2g016790	8	GP		Cg2g008850	2	HP
Cg2g017150	4	GP		Cg2g008860	5	HP
Cg2g017180	2	GP		Cg2g008910	1	HP
Cg2g017200	2	GP		Cg2g008920	2	HP
Cg2g017290	1	GP		Cg2g008970	3	HP
Cg2g017550	2	GP		Cg2g009040	4	HP
Cg2g017560	3	GP		Cg2g009050	9	HP
Cg2g017690	8	GP		Cg2g009070	7	HP
Cg2g017700	3	GP		Cg2g009200	2	HP
Cg2g017760	3	GP		Cg2g009230	5	HP
Cg2g017810	8	GP		Cg2g009300	4	HP
Cg2g017880	2	GP		Cg2g009330	9	HP
Cg2g017940	1	GP		Cg2g009350	2	HP
Cg2g017990	1	GP		Cg2g009370	2	HP
Cg2g018020	5	GP		Cg2g009420	4	HP
Cg2g018250	5	GP		Cg2g009450	8	HP
Cg2g018300	8	GP		Cg2g009540	5	HP
Cg2g018330	7	GP		Cg2g009570	9	HP
Cg2g018360	1	GP		Cg2g009830	3	HP
Cg2g018570	1	GP		Cg2g009870	7	HP
Cg2g018600	4	GP		Cg2g009950	3	HP
Cg2g018630	8	GP		Cg2g009970	5	HP
Cg2g018660	3	GP		Cg2g009980	8	HP
Cg2g018690	4	GP		Cg2g010030	8	HP
Cg2g018710	2	GP		Cg2g010040	9	HP
Cg2g018720	9	GP		Cg2g010070	3	HP
Cg2g018750	2	GP		Cg2g010080	5	HP
Cg2g018930	4	GP		Cg2g010110	2	HP
Cg2g019040	5	GP		Cg2g010220	9	HP
Cg2g019060	9	GP		Cg2g010310	9	HP
Cg2g019150	5	GP		Cg2g010320	6	HP
Cg2g019200	1	GP		Cg2g010360	7	HP
Cg2g019210	3	GP		Cg2g010510	3	HP
Cg2g019360	8	GP		Cg2g010560	2	HP
Cg2g019490	8	GP		Cg2g010590	9	HP
Cg2g019560	3	GP		Cg2g010740	5	HP
Cg2g019570	8	GP		Cg2g010830	3	HP
Cg2g019600	7	GP		Cg2g010850	3	HP
Cg2g019640	8	GP		Cg2g010860	9	HP
Cg2g019660	8	GP		Cg2g010910	1	HP
Cg2g019680	4	GP		Cg2g010970	2	HP
Cg2g019740	6	GP		Cg2g010980	4	HP
Cg2g019750	4	GP		Cg2g011110	6	HP
Cg2g019790	4	GP		Cg2g011120	3	HP
Cg2g019800	8	GP		Cg2g011190	6	HP
Cg2g019900	4	GP		Cg2g011230	1	HP
Cg2g020050	3	GP		Cg2g011280	6	HP
Cg2g020060	8	GP		Cg2g011290	2	HP
Cg2g020090	1	GP		Cg2g011320	1	HP
Cg2g020130	1	GP		Cg2g011330	9	HP
Cg2g020140	8	GP		Cg2g011400	3	HP
Cg2g020190	7	GP		Cg2g011500	8	HP
Cg2g020220	5	GP		Cg2g011510	3	HP
Cg2g020270	7	GP		Cg2g011580	6	HP
Cg2g020320	1	GP		Cg2g011590	8	HP
Cg2g020460	8	GP		Cg2g011600	2	HP
Cg2g020490	7	GP		Cg2g011810	8	HP
Cg2g020660	8	GP		Cg2g012070	1	HP
Cg2g020670	8	GP		Cg2g012130	3	HP
Cg2g020690	4	GP		Cg2g012240	5	HP
Cg2g020750	5	GP		Cg2g012370	2	HP
Cg2g020870	5	GP		Cg2g012470	3	HP
Cg2g020980	5	GP		Cg2g012510	2	HP
Cg2g021020	2	GP		Cg2g012610	3	HP
Cg2g021170	6	GP		Cg2g012630	9	HP
Cg2g021180	7	GP		Cg2g012890	2	HP
Cg2g021210	8	GP		Cg2g013010	8	HP
Cg2g021250	9	GP		Cg2g013020	1	HP
Cg2g021290	1	GP		Cg2g013050	4	HP
Cg2g021360	6	GP		Cg2g013090	5	HP
Cg2g021370	9	GP		Cg2g013110	1	HP
Cg2g021470	5	GP		Cg2g013180	8	HP
Cg2g021700	6	GP		Cg2g013290	6	HP
Cg2g021710	7	GP		Cg2g013320	6	HP
Cg2g021740	6	GP		Cg2g013580	7	HP
Cg2g021750	6	GP		Cg2g013640	1	HP
Cg2g021790	1	GP		Cg2g013650	6	HP
Cg2g021830	1	GP		Cg2g013740	8	HP
Cg2g021840	3	GP		Cg2g013910	8	HP
Cg2g021860	9	GP		Cg2g014260	6	HP
Cg2g021910	1	GP		Cg2g014290	6	HP
Cg2g021930	4	GP		Cg2g014310	1	HP
Cg2g022070	2	GP		Cg2g014510	9	HP
Cg2g022170	3	GP		Cg2g014520	4	HP
Cg2g022210	7	GP		Cg2g014550	2	HP
Cg2g022280	4	GP		Cg2g014990	5	HP
Cg2g022330	4	GP		Cg2g015020	9	HP
Cg2g022340	6	GP		Cg2g015090	6	HP
Cg2g022370	9	GP		Cg2g015140	3	HP
Cg2g022450	8	GP		Cg2g015220	8	HP
Cg2g022500	9	GP		Cg2g015230	8	HP
Cg2g022550	5	GP		Cg2g015250	8	HP
Cg2g022620	8	GP		Cg2g015260	8	HP
Cg2g022640	6	GP		Cg2g015270	8	HP
Cg2g022680	2	GP		Cg2g015280	8	HP
Cg2g022740	6	GP		Cg2g015520	6	HP
Cg2g022770	7	GP		Cg2g015830	6	HP
Cg2g022830	2	GP		Cg2g015920	7	HP
Cg2g022860	9	GP		Cg2g016030	2	HP
Cg2g022870	9	GP		Cg2g016060	6	HP
Cg2g022960	5	GP		Cg2g016110	3	HP
Cg2g022980	7	GP		Cg2g016400	7	HP
Cg2g022990	8	GP		Cg2g016620	4	HP
Cg2g023000	1	GP		Cg2g016630	8	HP
Cg2g023180	5	GP		Cg2g016670	2	HP
Cg2g023190	7	GP		Cg2g016750	2	HP
Cg2g023200	3	GP		Cg2g016780	5	HP
Cg2g023230	8	GP		Cg2g016790	1	HP
Cg2g023630	6	GP		Cg2g016860	7	HP
Cg2g023750	8	GP		Cg2g016980	6	HP
Cg2g023800	8	GP		Cg2g016990	8	HP
Cg2g023820	6	GP		Cg2g017150	1	HP
Cg2g023840	2	GP		Cg2g017180	6	HP
Cg2g023860	4	GP		Cg2g017250	8	HP
Cg2g023910	2	GP		Cg2g017260	8	HP
Cg2g023940	7	GP		Cg2g017270	8	HP
Cg2g023960	2	GP		Cg2g017290	2	HP
Cg2g023990	9	GP		Cg2g017490	8	HP
Cg2g024070	6	GP		Cg2g017550	6	HP
Cg2g024120	1	GP		Cg2g017560	1	HP
Cg2g024140	9	GP		Cg2g017640	2	HP
Cg2g024230	8	GP		Cg2g017690	2	HP
Cg2g024630	9	GP		Cg2g017700	7	HP
Cg2g024770	2	GP		Cg2g017750	4	HP
Cg2g024810	9	GP		Cg2g017760	1	HP
Cg2g024840	6	GP		Cg2g017810	4	HP
Cg2g024970	8	GP		Cg2g017880	5	HP
Cg2g025410	3	GP		Cg2g017990	5	HP
Cg2g025580	8	GP		Cg2g018020	2	HP
Cg2g025640	6	GP		Cg2g018150	6	HP
Cg2g025650	8	GP		Cg2g018250	4	HP
Cg2g025670	8	GP		Cg2g018330	8	HP
Cg2g025830	4	GP		Cg2g018470	1	HP
Cg2g025890	1	GP		Cg2g018500	3	HP
Cg2g025900	9	GP		Cg2g018540	3	HP
Cg2g026140	1	GP		Cg2g018570	2	HP
Cg2g026150	8	GP		Cg2g018600	8	HP
Cg2g026190	1	GP		Cg2g018630	6	HP
Cg2g026270	8	GP		Cg2g018640	2	HP
Cg2g026310	8	GP		Cg2g018660	1	HP
Cg2g026330	3	GP		Cg2g018680	5	HP
Cg2g026340	2	GP		Cg2g018690	4	HP
Cg2g026430	5	GP		Cg2g018710	4	HP
Cg2g026450	8	GP		Cg2g018720	3	HP
Cg2g026550	9	GP		Cg2g018750	6	HP
Cg2g026560	2	GP		Cg2g018820	2	HP
Cg2g026810	4	GP		Cg2g018840	9	HP
Cg2g026840	8	GP		Cg2g018890	6	HP
Cg2g026850	1	GP		Cg2g019040	2	HP
Cg2g026860	5	GP		Cg2g019050	4	HP
Cg2g027150	8	GP		Cg2g019060	5	HP
Cg2g027230	5	GP		Cg2g019150	1	HP
Cg2g027560	1	GP		Cg2g019190	4	HP
Cg2g027590	6	GP		Cg2g019210	6	HP
Cg2g027650	8	GP		Cg2g019220	3	HP
Cg2g027690	3	GP		Cg2g019250	7	HP
Cg2g027860	8	GP		Cg2g019350	6	HP
Cg2g027940	9	GP		Cg2g019360	5	HP
Cg2g028060	2	GP		Cg2g019490	6	HP
Cg2g028080	6	GP		Cg2g019510	8	HP
Cg2g028110	6	GP		Cg2g019660	3	HP
Cg2g028120	2	GP		Cg2g019690	5	HP
Cg2g028250	2	GP		Cg2g019740	9	HP
Cg2g028310	3	GP		Cg2g019790	6	HP
Cg2g028320	8	GP		Cg2g019900	9	HP
Cg2g028380	2	GP		Cg2g020000	5	HP
Cg2g028410	9	GP		Cg2g020050	7	HP
Cg2g028460	9	GP		Cg2g020060	6	HP
Cg2g028560	4	GP		Cg2g020090	2	HP
Cg2g028570	2	GP		Cg2g020130	7	HP
Cg2g028620	8	GP		Cg2g020220	6	HP
Cg2g028650	4	GP		Cg2g020320	2	HP
Cg2g028850	6	GP		Cg2g020420	2	HP
Cg2g028860	8	GP		Cg2g020460	9	HP
Cg2g028920	2	GP		Cg2g020660	9	HP
Cg2g028970	2	GP		Cg2g020670	9	HP
Cg2g029070	5	GP		Cg2g020710	7	HP
Cg2g029080	3	GP		Cg2g020750	1	HP
Cg2g029150	3	GP		Cg2g020780	2	HP
Cg2g029230	2	GP		Cg2g020870	6	HP
Cg2g029320	2	GP		Cg2g020890	3	HP
Cg2g029340	2	GP		Cg2g020910	4	HP
Cg2g029530	1	GP		Cg2g020980	7	HP
Cg2g029540	5	GP		Cg2g020990	1	HP
Cg2g029580	1	GP		Cg2g021010	5	HP
Cg2g029600	6	GP		Cg2g021020	2	HP
Cg2g029680	8	GP		Cg2g021170	3	HP
Cg2g029720	7	GP		Cg2g021180	8	HP
Cg2g029770	8	GP		Cg2g021200	2	HP
Cg2g029780	5	GP		Cg2g021210	1	HP
Cg2g030200	8	GP		Cg2g021230	2	HP
Cg2g030250	5	GP		Cg2g021250	7	HP
Cg2g030300	8	GP		Cg2g021270	7	HP
Cg2g030430	4	GP		Cg2g021290	2	HP
Cg2g030480	3	GP		Cg2g021320	2	HP
Cg2g030490	1	GP		Cg2g021360	8	HP
Cg2g030520	3	GP		Cg2g021370	2	HP
Cg2g030560	1	GP		Cg2g021470	7	HP
Cg2g030630	9	GP		Cg2g021490	3	HP
Cg2g030740	5	GP		Cg2g021500	6	HP
Cg2g030750	4	GP		Cg2g021670	6	HP
Cg2g030800	1	GP		Cg2g021700	9	HP
Cg2g031080	8	GP		Cg2g021750	3	HP
Cg2g031100	3	GP		Cg2g021790	4	HP
Cg2g031180	6	GP		Cg2g021840	4	HP
Cg2g031190	6	GP		Cg2g021890	8	HP
Cg2g031250	8	GP		Cg2g021910	8	HP
Cg2g031260	8	GP		Cg2g022070	5	HP
Cg2g031320	4	GP		Cg2g022120	4	HP
Cg2g031340	5	GP		Cg2g022210	7	HP
Cg2g031530	4	GP		Cg2g022240	4	HP
Cg2g031610	8	GP		Cg2g022280	6	HP
Cg2g031640	7	GP		Cg2g022330	9	HP
Cg2g031710	2	GP		Cg2g022340	3	HP
Cg2g031810	4	GP		Cg2g022360	9	HP
Cg2g031930	6	GP		Cg2g022450	7	HP
Cg2g031940	8	GP		Cg2g022550	6	HP
Cg2g031980	1	GP		Cg2g022680	1	HP
Cg2g032000	8	GP		Cg2g022720	1	HP
Cg2g032010	6	GP		Cg2g022740	9	HP
Cg2g032040	2	GP		Cg2g022790	3	HP
Cg2g032170	1	GP		Cg2g022820	4	HP
Cg2g032180	8	GP		Cg2g022840	3	HP
Cg2g032240	3	GP		Cg2g022850	4	HP
Cg2g032340	4	GP		Cg2g022860	5	HP
Cg2g032380	8	GP		Cg2g022870	5	HP
Cg2g032410	2	GP		Cg2g022930	4	HP
Cg2g032470	2	GP		Cg2g022960	6	HP
Cg2g032810	3	GP		Cg2g022990	5	HP
Cg2g032860	4	GP		Cg2g023000	6	HP
Cg2g032920	8	GP		Cg2g023080	3	HP
Cg2g032930	9	GP		Cg2g023100	8	HP
Cg2g032940	4	GP		Cg2g023170	8	HP
Cg2g032990	9	GP		Cg2g023180	2	HP
Cg2g033030	6	GP		Cg2g023190	9	HP
Cg2g033040	8	GP		Cg2g023200	9	HP
Cg2g033080	9	GP		Cg2g023240	5	HP
Cg2g033120	8	GP		Cg2g023250	4	HP
Cg2g033130	7	GP		Cg2g023260	4	HP
Cg2g033190	1	GP		Cg2g023550	1	HP
Cg2g033260	8	GP		Cg2g023590	9	HP
Cg2g033320	9	GP		Cg2g023610	3	HP
Cg2g033330	8	GP		Cg2g023630	8	HP
Cg2g033360	3	GP		Cg2g023640	5	HP
Cg2g033370	8	GP		Cg2g023660	8	HP
Cg2g033500	5	GP		Cg2g023690	9	HP
Cg2g033520	6	GP		Cg2g023750	5	HP
Cg2g033550	8	GP		Cg2g023800	3	HP
Cg2g033560	3	GP		Cg2g023860	9	HP
Cg2g033670	8	GP		Cg2g023910	7	HP
Cg2g033770	2	GP		Cg2g023940	3	HP
Cg2g033820	7	GP		Cg2g024070	3	HP
Cg2g033830	8	GP		Cg2g024140	7	HP
Cg2g033850	1	GP		Cg2g024160	5	HP
Cg2g033860	1	GP		Cg2g024240	4	HP
Cg2g033920	2	GP		Cg2g024630	4	HP
Cg2g033930	8	GP		Cg2g024640	9	HP
Cg2g033960	5	GP		Cg2g024770	2	HP
Cg2g033970	5	GP		Cg2g024780	4	HP
Cg2g034030	9	GP		Cg2g024820	5	HP
Cg2g034050	6	GP		Cg2g024830	8	HP
Cg2g034070	9	GP		Cg2g024840	9	HP
Cg2g034130	5	GP		Cg2g024890	9	HP
Cg2g034220	6	GP		Cg2g025040	3	HP
Cg2g034230	4	GP		Cg2g025130	6	HP
Cg2g034240	8	GP		Cg2g025410	2	HP
Cg2g034310	2	GP		Cg2g025530	8	HP
Cg2g034320	6	GP		Cg2g025540	2	HP
Cg2g034380	6	GP		Cg2g025620	3	HP
Cg2g034390	8	GP		Cg2g025650	7	HP
Cg2g034400	7	GP		Cg2g025660	6	HP
Cg2g034500	2	GP		Cg2g025670	6	HP
Cg2g034510	2	GP		Cg2g025830	1	HP
Cg2g034590	9	GP		Cg2g025890	2	HP
Cg2g034640	2	GP		Cg2g025940	7	HP
Cg2g034740	4	GP		Cg2g026150	5	HP
Cg2g034840	1	GP		Cg2g026190	4	HP
Cg2g035350	8	GP		Cg2g026200	4	HP
Cg2g035410	9	GP		Cg2g026210	4	HP
Cg2g035420	9	GP		Cg2g026330	2	HP
Cg2g035460	9	GP		Cg2g026340	2	HP
Cg2g035470	9	GP		Cg2g026430	2	HP
Cg2g035490	4	GP		Cg2g026470	4	HP
Cg2g035500	9	GP		Cg2g026550	6	HP
Cg2g035510	2	GP		Cg2g026560	4	HP
Cg2g035540	2	GP		Cg2g026640	7	HP
Cg2g035590	4	GP		Cg2g026810	6	HP
Cg2g035630	2	GP		Cg2g026860	7	HP
Cg2g035780	5	GP		Cg2g027230	7	HP
Cg2g035820	8	GP		Cg2g027260	4	HP
Cg2g035870	8	GP		Cg2g027520	9	HP
Cg2g035880	4	GP		Cg2g027560	7	HP
Cg2g035920	9	GP		Cg2g027590	9	HP
Cg2g035930	9	GP		Cg2g027600	4	HP
Cg2g035970	6	GP		Cg2g027660	9	HP
Cg2g035980	1	GP		Cg2g027690	1	HP
Cg2g036060	6	GP		Cg2g027700	3	HP
Cg2g036110	8	GP		Cg2g027860	2	HP
Cg2g036140	6	GP		Cg2g027940	7	HP
Cg2g036150	1	GP		Cg2g027990	7	HP
Cg2g036170	3	GP		Cg2g028060	2	HP
Cg2g036190	8	GP		Cg2g028110	1	HP
Cg2g036240	3	GP		Cg2g028120	7	HP
Cg2g036260	8	GP		Cg2g028130	6	HP
Cg2g036270	7	GP		Cg2g028250	6	HP
Cg2g036300	4	GP		Cg2g028310	4	HP
Cg2g036350	4	GP		Cg2g028350	2	HP
Cg2g036370	9	GP		Cg2g028380	2	HP
Cg2g036400	6	GP		Cg2g028410	1	HP
Cg2g036560	8	GP		Cg2g028460	1	HP
Cg2g036570	1	GP		Cg2g028560	7	HP
Cg2g036680	8	GP		Cg2g028570	6	HP
Cg2g036690	6	GP		Cg2g028580	1	HP
Cg2g036720	3	GP		Cg2g028620	5	HP
Cg2g036730	3	GP		Cg2g028650	7	HP
Cg2g036790	4	GP		Cg2g028800	4	HP
Cg2g036840	8	GP		Cg2g028850	3	HP
Cg2g036920	4	GP		Cg2g028860	3	HP
Cg2g036930	8	GP		Cg2g028920	7	HP
Cg2g037060	4	GP		Cg2g028970	7	HP
Cg2g037130	1	GP		Cg2g028980	4	HP
Cg2g037330	6	GP		Cg2g029070	6	HP
Cg2g037530	2	GP		Cg2g029080	6	HP
Cg2g037590	9	GP		Cg2g029130	8	HP
Cg2g037740	2	GP		Cg2g029230	4	HP
Cg2g037930	4	GP		Cg2g029320	2	HP
Cg2g038060	5	GP		Cg2g029470	5	HP
Cg2g038080	8	GP		Cg2g029540	7	HP
Cg2g038100	6	GP		Cg2g029550	3	HP
Cg2g038110	8	GP		Cg2g029580	6	HP
Cg2g038140	5	GP		Cg2g029600	9	HP
Cg2g038150	8	GP		Cg2g029680	2	HP
Cg2g038210	7	GP		Cg2g029780	6	HP
Cg2g038260	6	GP		Cg2g029830	8	HP
Cg2g038290	4	GP		Cg2g029950	2	HP
Cg2g038310	6	GP		Cg2g029980	8	HP
Cg2g038360	8	GP		Cg2g030110	3	HP
Cg2g038480	8	GP		Cg2g030190	3	HP
Cg2g038570	6	GP		Cg2g030250	7	HP
Cg2g038720	8	GP		Cg2g030470	9	HP
Cg2g038770	5	GP		Cg2g030490	4	HP
Cg2g038800	6	GP		Cg2g030510	2	HP
Cg2g038850	5	GP		Cg2g030520	7	HP
Cg2g038880	5	GP		Cg2g030570	3	HP
Cg2g038900	8	GP		Cg2g030610	2	HP
Cg2g038930	6	GP		Cg2g030630	1	HP
Cg2g038980	2	GP		Cg2g030670	1	HP
Cg2g039010	8	GP		Cg2g030740	1	HP
Cg2g039020	3	GP		Cg2g030750	1	HP
Cg2g039080	4	GP		Cg2g030800	5	HP
Cg2g039150	7	GP		Cg2g030880	2	HP
Cg2g039180	1	GP		Cg2g031020	2	HP
Cg2g039220	8	GP		Cg2g031120	1	HP
Cg2g039480	7	GP		Cg2g031160	9	HP
Cg2g039520	6	GP		Cg2g031180	8	HP
Cg2g039530	6	GP		Cg2g031250	9	HP
Cg2g039570	1	GP		Cg2g031430	3	HP
Cg2g039610	8	GP		Cg2g031490	7	HP
Cg2g039630	2	GP		Cg2g031500	9	HP
Cg2g039700	6	GP		Cg2g031610	9	HP
Cg2g039720	8	GP		Cg2g031640	8	HP
Cg2g039740	7	GP		Cg2g031660	3	HP
Cg2g039820	8	GP		Cg2g031690	9	HP
Cg2g039850	1	GP		Cg2g031710	4	HP
Cg2g039950	6	GP		Cg2g031730	2	HP
Cg2g039990	9	GP		Cg2g031810	9	HP
Cg2g040010	1	GP		Cg2g031850	7	HP
Cg2g040100	8	GP		Cg2g031880	3	HP
Cg2g040200	4	GP		Cg2g031930	3	HP
Cg2g040230	1	GP		Cg2g031940	3	HP
Cg2g040260	5	GP		Cg2g031980	4	HP
Cg2g040280	5	GP		Cg2g032010	9	HP
Cg2g040300	3	GP		Cg2g032040	1	HP
Cg2g040310	3	GP		Cg2g032140	9	HP
Cg2g040360	3	GP		Cg2g032180	6	HP
Cg2g040390	8	GP		Cg2g032240	2	HP
Cg2g040420	1	GP		Cg2g032430	6	HP
Cg2g040440	2	GP		Cg2g032440	5	HP
Cg2g040540	2	GP		Cg2g032470	3	HP
Cg2g040600	3	GP		Cg2g032780	7	HP
Cg2g040620	4	GP		Cg2g032800	3	HP
Cg2g040660	9	GP		Cg2g032810	6	HP
Cg2g040680	9	GP		Cg2g032860	8	HP
Cg2g040760	1	GP		Cg2g032990	1	HP
Cg2g040770	3	GP		Cg2g033030	9	HP
Cg2g040820	3	GP		Cg2g033040	2	HP
Cg2g040850	3	GP		Cg2g033080	7	HP
Cg2g040860	5	GP		Cg2g033100	7	HP
Cg2g040880	8	GP		Cg2g033120	1	HP
Cg2g040890	5	GP		Cg2g033130	3	HP
Cg2g040930	1	GP		Cg2g033150	3	HP
Cg2g040960	2	GP		Cg2g033170	6	HP
Cg2g041050	1	GP		Cg2g033180	5	HP
Cg2g041120	2	GP		Cg2g033190	7	HP
Cg2g041130	2	GP		Cg2g033270	2	HP
Cg2g041170	4	GP		Cg2g033320	7	HP
Cg2g041190	1	GP		Cg2g033330	1	HP
Cg2g041260	6	GP		Cg2g033360	2	HP
Cg2g041280	8	GP		Cg2g033390	1	HP
Cg2g041300	4	GP		Cg2g033500	7	HP
Cg2g041470	8	GP		Cg2g033520	3	HP
Cg2g041480	3	GP		Cg2g033550	2	HP
Cg2g041590	8	GP		Cg2g033560	3	HP
Cg2g041630	2	GP		Cg2g033660	4	HP
Cg2g041640	3	GP		Cg2g033670	1	HP
Cg2g041750	8	GP		Cg2g033770	6	HP
Cg2g041840	7	GP		Cg2g033780	3	HP
Cg2g041860	8	GP		Cg2g033830	9	HP
Cg2g041900	8	GP		Cg2g033850	1	HP
Cg2g041930	6	GP		Cg2g033890	4	HP
Cg2g041950	9	GP		Cg2g033900	2	HP
Cg2g041980	4	GP		Cg2g033920	5	HP
Cg2g042160	2	GP		Cg2g033930	2	HP
Cg2g042190	5	GP		Cg2g033940	2	HP
Cg2g042210	8	GP		Cg2g033960	3	HP
Cg2g042240	1	GP		Cg2g033970	7	HP
Cg2g042310	6	GP		Cg2g034030	6	HP
Cg2g042360	8	GP		Cg2g034050	9	HP
Cg2g042420	4	GP		Cg2g034130	6	HP
Cg2g042530	4	GP		Cg2g034220	4	HP
Cg2g042560	8	GP		Cg2g034230	1	HP
Cg2g042590	3	GP		Cg2g034260	3	HP
Cg2g042600	5	GP		Cg2g034310	7	HP
Cg2g042610	1	GP		Cg2g034320	3	HP
Cg2g042670	2	GP		Cg2g034380	3	HP
Cg2g042680	8	GP		Cg2g034390	6	HP
Cg2g042690	4	GP		Cg2g034400	9	HP
Cg2g042710	5	GP		Cg2g034430	5	HP
Cg2g042730	2	GP		Cg2g034500	1	HP
Cg2g042850	8	GP		Cg2g034510	6	HP
Cg2g042870	5	GP		Cg2g034590	8	HP
Cg2g042990	8	GP		Cg2g034640	6	HP
Cg2g043050	4	GP		Cg2g034650	9	HP
Cg2g043080	8	GP		Cg2g034730	7	HP
Cg2g043130	6	GP		Cg2g034740	7	HP
Cg2g043150	9	GP		Cg2g034770	2	HP
Cg2g043180	9	GP		Cg2g034840	5	HP
Cg2g043190	9	GP		Cg2g034920	8	HP
Cg2g043200	3	GP		Cg2g034950	5	HP
Cg2g043210	3	GP		Cg2g035350	5	HP
Cg2g043240	8	GP		Cg2g035390	1	HP
Cg2g043250	6	GP		Cg2g035410	2	HP
Cg2g043260	1	GP		Cg2g035420	5	HP
Cg2g043360	4	GP		Cg2g035460	5	HP
Cg2g043390	1	GP		Cg2g035480	6	HP
Cg2g043450	8	GP		Cg2g035540	7	HP
Cg2g043520	8	GP		Cg2g035570	1	HP
Cg2g043600	4	GP		Cg2g035590	8	HP
Cg2g043630	4	GP		Cg2g035630	2	HP
Cg2g043650	3	GP		Cg2g035720	7	HP
Cg2g043680	3	GP		Cg2g035780	7	HP
Cg2g043690	1	GP		Cg2g035830	7	HP
Cg2g043750	4	GP		Cg2g035880	6	HP
Cg2g043760	8	GP		Cg2g035920	6	HP
Cg2g043830	3	GP		Cg2g035980	2	HP
Cg2g043850	8	GP		Cg2g035990	3	HP
Cg2g043920	7	GP		Cg2g036110	2	HP
Cg2g043930	7	GP		Cg2g036140	3	HP
Cg2g043980	8	GP		Cg2g036150	3	HP
Cg2g044020	9	GP		Cg2g036240	2	HP
Cg2g044040	8	GP		Cg2g036260	4	HP
Cg2g044070	1	GP		Cg2g036300	9	HP
Cg2g044090	6	GP		Cg2g036330	9	HP
Cg2g044100	2	GP		Cg2g036340	1	HP
Cg2g044150	6	GP		Cg2g036350	5	HP
Cg2g044160	8	GP		Cg2g036370	3	HP
Cg2g044200	8	GP		Cg2g036400	3	HP
Cg2g044240	9	GP		Cg2g036560	1	HP
Cg2g044250	6	GP		Cg2g036580	5	HP
Cg2g044260	6	GP		Cg2g036680	8	HP
Cg2g044290	6	GP		Cg2g036690	3	HP
Cg2g044340	1	GP		Cg2g036710	3	HP
Cg2g044350	7	GP		Cg2g036720	2	HP
Cg2g044400	3	GP		Cg2g036730	7	HP
Cg2g044410	1	GP		Cg2g036790	9	HP
Cg2g044430	8	GP		Cg2g036840	2	HP
Cg2g044440	1	GP		Cg2g036920	7	HP
Cg2g044450	1	GP		Cg2g036930	7	HP
Cg2g044650	8	GP		Cg2g036940	4	HP
Cg2g044740	4	GP		Cg2g036980	6	HP
Cg2g044750	3	GP		Cg2g037010	4	HP
Cg2g044770	8	GP		Cg2g037020	4	HP
Cg2g044840	8	GP		Cg2g037070	5	HP
Cg2g044860	6	GP		Cg2g037130	1	HP
Cg2g044910	1	GP		Cg2g037140	8	HP
Cg2g044950	6	GP		Cg2g037150	8	HP
Cg2g044980	5	GP		Cg2g037160	8	HP
Cg2g044990	6	GP		Cg2g037330	9	HP
Cg2g045030	8	GP		Cg2g037610	2	HP
Cg2g045040	4	GP		Cg2g037690	7	HP
Cg2g045060	4	GP		Cg2g037730	8	HP
Cg2g045100	2	GP		Cg2g037840	9	HP
Cg2g045130	8	GP		Cg2g037930	8	HP
Cg2g045190	6	GP		Cg2g037950	3	HP
Cg2g045210	3	GP		Cg2g038070	4	HP
Cg2g045220	3	GP		Cg2g038110	2	HP
Cg2g045280	8	GP		Cg2g038160	5	HP
Cg2g045390	1	GP		Cg2g038260	9	HP
Cg2g045400	4	GP		Cg2g038290	9	HP
Cg2g045410	8	GP		Cg2g038310	3	HP
Cg2g045420	6	GP		Cg2g038360	2	HP
Cg2g045430	8	GP		Cg2g038410	7	HP
Cg2g045510	4	GP		Cg2g038450	8	HP
Cg2g045520	8	GP		Cg2g038460	3	HP
Cg2g045550	2	GP		Cg2g038480	1	HP
Cg2g045640	8	GP		Cg2g038560	3	HP
Cg2g045690	7	GP		Cg2g038570	9	HP
Cg2g045740	6	GP		Cg2g038580	5	HP
Cg2g045750	8	GP		Cg2g038680	5	HP
Cg2g045770	6	GP		Cg2g038690	6	HP
Cg2g045780	7	GP		Cg2g038770	6	HP
Cg2g045800	1	GP		Cg2g038800	3	HP
Cg2g045880	8	GP		Cg2g038850	6	HP
Cg2g046010	4	GP		Cg2g038880	6	HP
Cg2g046060	2	GP		Cg2g038930	3	HP
Cg2g046110	8	GP		Cg2g038980	1	HP
Cg2g046280	8	GP		Cg2g039010	1	HP
Cg2g046310	7	GP		Cg2g039020	1	HP
Cg2g046330	2	GP		Cg2g039080	6	HP
Cg2g046340	9	GP		Cg2g039130	8	HP
Cg2g046370	2	GP		Cg2g039160	5	HP
Cg2g046400	2	GP		Cg2g039240	2	HP
Cg2g046710	2	GP		Cg2g039260	3	HP
Cg2g046750	4	GP		Cg2g039290	2	HP
Cg2g046840	9	GP		Cg2g039450	1	HP
Cg2g046850	5	GP		Cg2g039460	2	HP
Cg2g046910	8	GP		Cg2g039480	4	HP
Cg2g046950	2	GP		Cg2g039520	4	HP
Cg2g047090	2	GP		Cg2g039570	7	HP
Cg2g047100	8	GP		Cg2g039630	6	HP
Cg2g047170	6	GP		Cg2g039660	8	HP
Cg2g047230	2	GP		Cg2g039670	3	HP
Cg2g047270	7	GP		Cg2g039700	9	HP
Cg2g047430	8	GP		Cg2g039720	6	HP
Cg3g000020	1	GP		Cg2g039780	9	HP
Cg3g000310	3	GP		Cg2g039910	6	HP
Cg3g000370	8	GP		Cg2g039930	3	HP
Cg3g000700	5	GP		Cg2g039950	3	HP
Cg3g000770	4	GP		Cg2g039970	9	HP
Cg3g000780	9	GP		Cg2g039990	4	HP
Cg3g000840	4	GP		Cg2g040010	4	HP
Cg3g000970	2	GP		Cg2g040050	9	HP
Cg3g001000	3	GP		Cg2g040080	7	HP
Cg3g001100	1	GP		Cg2g040090	3	HP
Cg3g001120	9	GP		Cg2g040100	1	HP
Cg3g001130	1	GP		Cg2g040200	4	HP
Cg3g001140	4	GP		Cg2g040230	7	HP
Cg3g001150	7	GP		Cg2g040260	4	HP
Cg3g001170	3	GP		Cg2g040280	6	HP
Cg3g001340	6	GP		Cg2g040300	1	HP
Cg3g001380	5	GP		Cg2g040310	1	HP
Cg3g001420	9	GP		Cg2g040320	6	HP
Cg3g001440	5	GP		Cg2g040360	6	HP
Cg3g001470	7	GP		Cg2g040390	1	HP
Cg3g001480	8	GP		Cg2g040440	6	HP
Cg3g001700	3	GP		Cg2g040490	9	HP
Cg3g001750	4	GP		Cg2g040530	2	HP
Cg3g001850	9	GP		Cg2g040540	2	HP
Cg3g001930	3	GP		Cg2g040550	5	HP
Cg3g002010	8	GP		Cg2g040600	6	HP
Cg3g002160	8	GP		Cg2g040620	2	HP
Cg3g002180	3	GP		Cg2g040660	2	HP
Cg3g002190	3	GP		Cg2g040720	5	HP
Cg3g002200	3	GP		Cg2g040730	6	HP
Cg3g002210	1	GP		Cg2g040760	1	HP
Cg3g002220	3	GP		Cg2g040770	2	HP
Cg3g002230	3	GP		Cg2g040850	6	HP
Cg3g002240	3	GP		Cg2g040860	1	HP
Cg3g002560	3	GP		Cg2g040890	1	HP
Cg3g002670	9	GP		Cg2g040930	5	HP
Cg3g003490	8	GP		Cg2g040960	7	HP
Cg3g003610	1	GP		Cg2g040990	5	HP
Cg3g003760	8	GP		Cg2g041080	2	HP
Cg3g003800	8	GP		Cg2g041120	4	HP
Cg3g004000	5	GP		Cg2g041130	5	HP
Cg3g004030	1	GP		Cg2g041140	3	HP
Cg3g004090	2	GP		Cg2g041170	7	HP
Cg3g004250	4	GP		Cg2g041190	9	HP
Cg3g004260	9	GP		Cg2g041230	3	HP
Cg3g004270	3	GP		Cg2g041280	9	HP
Cg3g004290	7	GP		Cg2g041300	6	HP
Cg3g004300	7	GP		Cg2g041320	9	HP
Cg3g004390	6	GP		Cg2g041420	9	HP
Cg3g004640	8	GP		Cg2g041470	3	HP
Cg3g004680	7	GP		Cg2g041480	8	HP
Cg3g004700	8	GP		Cg2g041490	9	HP
Cg3g004850	1	GP		Cg2g041500	1	HP
Cg3g004880	6	GP		Cg2g041550	2	HP
Cg3g004890	9	GP		Cg2g041590	5	HP
Cg3g004920	6	GP		Cg2g041630	7	HP
Cg3g004950	8	GP		Cg2g041640	6	HP
Cg3g005110	2	GP		Cg2g041760	7	HP
Cg3g005240	4	GP		Cg2g041840	3	HP
Cg3g005370	9	GP		Cg2g041860	4	HP
Cg3g005420	8	GP		Cg2g041890	3	HP
Cg3g005460	7	GP		Cg2g041900	7	HP
Cg3g005530	1	GP		Cg2g041940	9	HP
Cg3g005540	3	GP		Cg2g041950	1	HP
Cg3g005550	1	GP		Cg2g042210	5	HP
Cg3g005670	1	GP		Cg2g042230	6	HP
Cg3g005860	4	GP		Cg2g042240	6	HP
Cg3g006140	9	GP		Cg2g042310	9	HP
Cg3g006200	8	GP		Cg2g042420	3	HP
Cg3g006350	3	GP		Cg2g042510	1	HP
Cg3g006490	3	GP		Cg2g042530	6	HP
Cg3g006520	9	GP		Cg2g042540	1	HP
Cg3g006540	4	GP		Cg2g042550	7	HP
Cg3g006730	6	GP		Cg2g042580	4	HP
Cg3g006770	3	GP		Cg2g042590	7	HP
Cg3g006980	3	GP		Cg2g042600	5	HP
Cg3g007220	8	GP		Cg2g042610	2	HP
Cg3g007330	2	GP		Cg2g042670	7	HP
Cg3g007360	6	GP		Cg2g042680	3	HP
Cg3g007390	8	GP		Cg2g042710	6	HP
Cg3g007450	9	GP		Cg2g042720	8	HP
Cg3g007560	2	GP		Cg2g042730	7	HP
Cg3g007760	5	GP		Cg2g042760	9	HP
Cg3g007800	9	GP		Cg2g042870	1	HP
Cg3g007820	2	GP		Cg2g042990	6	HP
Cg3g007840	9	GP		Cg2g043050	1	HP
Cg3g007850	6	GP		Cg2g043130	3	HP
Cg3g007860	2	GP		Cg2g043140	8	HP
Cg3g007920	8	GP		Cg2g043150	7	HP
Cg3g008030	7	GP		Cg2g043190	7	HP
Cg3g008040	7	GP		Cg2g043210	9	HP
Cg3g008070	1	GP		Cg2g043230	2	HP
Cg3g008080	7	GP		Cg2g043240	1	HP
Cg3g008090	7	GP		Cg2g043250	9	HP
Cg3g008170	9	GP		Cg2g043320	6	HP
Cg3g008300	5	GP		Cg2g043340	9	HP
Cg3g008510	4	GP		Cg2g043360	5	HP
Cg3g008540	2	GP		Cg2g043430	1	HP
Cg3g008580	9	GP		Cg2g043450	2	HP
Cg3g008610	2	GP		Cg2g043510	1	HP
Cg3g008720	3	GP		Cg2g043590	5	HP
Cg3g008840	3	GP		Cg2g043600	2	HP
Cg3g008870	7	GP		Cg2g043630	6	HP
Cg3g008970	4	GP		Cg2g043690	6	HP
Cg3g009090	9	GP		Cg2g043720	5	HP
Cg3g009230	5	GP		Cg2g043750	6	HP
Cg3g009290	8	GP		Cg2g043790	2	HP
Cg3g009340	9	GP		Cg2g043830	4	HP
Cg3g009350	4	GP		Cg2g043850	8	HP
Cg3g009370	8	GP		Cg2g043980	1	HP
Cg3g009520	8	GP		Cg2g044000	7	HP
Cg3g009920	5	GP		Cg2g044040	4	HP
Cg3g010040	2	GP		Cg2g044070	3	HP
Cg3g010060	3	GP		Cg2g044090	3	HP
Cg3g010070	8	GP		Cg2g044150	8	HP
Cg3g010150	5	GP		Cg2g044160	7	HP
Cg3g010160	8	GP		Cg2g044250	8	HP
Cg3g010210	3	GP		Cg2g044260	9	HP
Cg3g010240	8	GP		Cg2g044290	9	HP
Cg3g010270	8	GP		Cg2g044390	9	HP
Cg3g010400	3	GP		Cg2g044410	4	HP
Cg3g010660	5	GP		Cg2g044430	4	HP
Cg3g010740	3	GP		Cg2g044440	4	HP
Cg3g010980	1	GP		Cg2g044700	7	HP
Cg3g011260	1	GP		Cg2g044740	1	HP
Cg3g011330	6	GP		Cg2g044750	6	HP
Cg3g011350	6	GP		Cg2g044770	1	HP
Cg3g011430	8	GP		Cg2g044820	6	HP
Cg3g011450	2	GP		Cg2g044840	5	HP
Cg3g011490	9	GP		Cg2g044860	3	HP
Cg3g011540	8	GP		Cg2g044910	7	HP
Cg3g011620	7	GP		Cg2g044940	3	HP
Cg3g011740	2	GP		Cg2g044950	3	HP
Cg3g011840	9	GP		Cg2g044980	6	HP
Cg3g011930	4	GP		Cg2g044990	9	HP
Cg3g011940	8	GP		Cg2g045000	5	HP
Cg3g012160	4	GP		Cg2g045040	1	HP
Cg3g012420	6	GP		Cg2g045060	1	HP
Cg3g012510	3	GP		Cg2g045100	7	HP
Cg3g012660	1	GP		Cg2g045130	4	HP
Cg3g012710	5	GP		Cg2g045170	5	HP
Cg3g012770	9	GP		Cg2g045180	9	HP
Cg3g012790	2	GP		Cg2g045210	7	HP
Cg3g012830	8	GP		Cg2g045220	5	HP
Cg3g012860	3	GP		Cg2g045280	1	HP
Cg3g012870	3	GP		Cg2g045320	3	HP
Cg3g012890	8	GP		Cg2g045390	2	HP
Cg3g012900	4	GP		Cg2g045410	3	HP
Cg3g012910	6	GP		Cg2g045420	3	HP
Cg3g012990	7	GP		Cg2g045430	2	HP
Cg3g013000	3	GP		Cg2g045510	8	HP
Cg3g013020	8	GP		Cg2g045550	7	HP
Cg3g013030	3	GP		Cg2g045640	1	HP
Cg3g013040	1	GP		Cg2g045660	7	HP
Cg3g013090	9	GP		Cg2g045740	9	HP
Cg3g013100	8	GP		Cg2g045770	3	HP
Cg3g013130	1	GP		Cg2g045800	7	HP
Cg3g013160	9	GP		Cg2g045880	6	HP
Cg3g013180	4	GP		Cg2g045910	7	HP
Cg3g013220	4	GP		Cg2g046010	7	HP
Cg3g013230	1	GP		Cg2g046060	5	HP
Cg3g013240	6	GP		Cg2g046240	5	HP
Cg3g013250	6	GP		Cg2g046260	9	HP
Cg3g013260	8	GP		Cg2g046280	5	HP
Cg3g013280	4	GP		Cg2g046310	3	HP
Cg3g013290	9	GP		Cg2g046330	4	HP
Cg3g013310	3	GP		Cg2g046340	4	HP
Cg3g013330	6	GP		Cg2g046400	1	HP
Cg3g013360	6	GP		Cg2g046420	4	HP
Cg3g013390	9	GP		Cg2g046450	5	HP
Cg3g013430	8	GP		Cg2g046560	2	HP
Cg3g013480	7	GP		Cg2g046580	3	HP
Cg3g013500	8	GP		Cg2g046730	5	HP
Cg3g013530	8	GP		Cg2g046750	2	HP
Cg3g013590	6	GP		Cg2g046760	5	HP
Cg3g013660	6	GP		Cg2g046910	6	HP
Cg3g013700	8	GP		Cg2g046950	7	HP
Cg3g013720	2	GP		Cg2g047090	7	HP
Cg3g013740	4	GP		Cg2g047100	4	HP
Cg3g013790	4	GP		Cg2g047230	7	HP
Cg3g013930	8	GP		Cg2g047260	1	HP
Cg3g013960	6	GP		Cg2g047270	9	HP
Cg3g014080	8	GP		Cg2g047430	7	HP
Cg3g014090	7	GP		Cg3g000310	5	HP
Cg3g014110	1	GP		Cg3g000350	1	HP
Cg3g014180	4	GP		Cg3g000380	4	HP
Cg3g014190	8	GP		Cg3g000410	4	HP
Cg3g014270	5	GP		Cg3g000530	8	HP
Cg3g014310	4	GP		Cg3g000570	7	HP
Cg3g014320	7	GP		Cg3g000700	5	HP
Cg3g014340	6	GP		Cg3g000770	1	HP
Cg3g014360	2	GP		Cg3g000780	1	HP
Cg3g014450	8	GP		Cg3g000790	1	HP
Cg3g014460	6	GP		Cg3g000840	9	HP
Cg3g014480	9	GP		Cg3g000970	4	HP
Cg3g014520	9	GP		Cg3g001000	5	HP
Cg3g014620	7	GP		Cg3g001100	2	HP
Cg3g014670	8	GP		Cg3g001120	2	HP
Cg3g014730	5	GP		Cg3g001130	7	HP
Cg3g014760	8	GP		Cg3g001140	8	HP
Cg3g014770	4	GP		Cg3g001260	4	HP
Cg3g014780	8	GP		Cg3g001380	7	HP
Cg3g014800	7	GP		Cg3g001420	2	HP
Cg3g014810	1	GP		Cg3g001440	6	HP
Cg3g014820	1	GP		Cg3g001460	4	HP
Cg3g014850	4	GP		Cg3g001480	1	HP
Cg3g014910	8	GP		Cg3g001500	5	HP
Cg3g014980	6	GP		Cg3g001600	5	HP
Cg3g015030	3	GP		Cg3g001770	2	HP
Cg3g015080	4	GP		Cg3g001930	4	HP
Cg3g015100	4	GP		Cg3g002010	4	HP
Cg3g015230	2	GP		Cg3g002270	3	HP
Cg3g015380	2	GP		Cg3g002290	9	HP
Cg3g015390	3	GP		Cg3g002560	4	HP
Cg3g015410	6	GP		Cg3g002570	4	HP
Cg3g015470	9	GP		Cg3g002670	4	HP
Cg3g015560	9	GP		Cg3g002830	7	HP
Cg3g015590	8	GP		Cg3g002850	2	HP
Cg3g015690	2	GP		Cg3g002880	7	HP
Cg3g015720	4	GP		Cg3g002940	5	HP
Cg3g015860	2	GP		Cg3g003000	9	HP
Cg3g015870	4	GP		Cg3g003030	9	HP
Cg3g015880	3	GP		Cg3g003150	7	HP
Cg3g016050	8	GP		Cg3g003370	2	HP
Cg3g016070	5	GP		Cg3g003460	3	HP
Cg3g016080	6	GP		Cg3g003470	2	HP
Cg3g016090	4	GP		Cg3g003480	7	HP
Cg3g016100	9	GP		Cg3g003490	7	HP
Cg3g016190	3	GP		Cg3g003540	7	HP
Cg3g016210	7	GP		Cg3g003560	5	HP
Cg3g016330	8	GP		Cg3g003610	7	HP
Cg3g016360	8	GP		Cg3g003760	1	HP
Cg3g016470	6	GP		Cg3g003780	7	HP
Cg3g016510	9	GP		Cg3g003810	5	HP
Cg3g016520	1	GP		Cg3g003860	2	HP
Cg3g016530	7	GP		Cg3g003890	7	HP
Cg3g016550	2	GP		Cg3g003900	7	HP
Cg3g016560	9	GP		Cg3g003930	5	HP
Cg3g016570	4	GP		Cg3g004030	7	HP
Cg3g016670	9	GP		Cg3g004090	5	HP
Cg3g016710	6	GP		Cg3g004250	7	HP
Cg3g016740	8	GP		Cg3g004270	3	HP
Cg3g016760	4	GP		Cg3g004290	3	HP
Cg3g016810	8	GP		Cg3g004300	3	HP
Cg3g016900	7	GP		Cg3g004680	7	HP
Cg3g016920	2	GP		Cg3g004700	2	HP
Cg3g016940	3	GP		Cg3g004730	7	HP
Cg3g017150	1	GP		Cg3g004750	7	HP
Cg3g017200	6	GP		Cg3g004820	2	HP
Cg3g017250	8	GP		Cg3g004950	1	HP
Cg3g017370	5	GP		Cg3g005000	7	HP
Cg3g017510	3	GP		Cg3g005240	2	HP
Cg3g017600	9	GP		Cg3g005310	7	HP
Cg3g017690	9	GP		Cg3g005420	7	HP
Cg3g017800	5	GP		Cg3g005460	9	HP
Cg3g017860	8	GP		Cg3g005470	3	HP
Cg3g017870	7	GP		Cg3g005530	7	HP
Cg3g017890	6	GP		Cg3g005960	2	HP
Cg3g017920	7	GP		Cg3g006140	8	HP
Cg3g017930	8	GP		Cg3g006180	1	HP
Cg3g018100	8	GP		Cg3g006200	7	HP
Cg3g018120	5	GP		Cg3g006250	8	HP
Cg3g018130	9	GP		Cg3g006300	3	HP
Cg3g018200	5	GP		Cg3g006350	6	HP
Cg3g018400	4	GP		Cg3g006490	7	HP
Cg3g018510	2	GP		Cg3g006520	1	HP
Cg3g018520	8	GP		Cg3g006540	3	HP
Cg3g018540	2	GP		Cg3g006590	2	HP
Cg3g018660	8	GP		Cg3g006770	6	HP
Cg3g018720	2	GP		Cg3g006850	4	HP
Cg3g018770	3	GP		Cg3g006900	7	HP
Cg3g018780	3	GP		Cg3g006910	7	HP
Cg3g018840	7	GP		Cg3g006980	9	HP
Cg3g018960	8	GP		Cg3g007090	6	HP
Cg3g019070	8	GP		Cg3g007180	3	HP
Cg3g019240	3	GP		Cg3g007190	7	HP
Cg3g019290	6	GP		Cg3g007220	7	HP
Cg3g019400	1	GP		Cg3g007230	7	HP
Cg3g020220	3	GP		Cg3g007310	5	HP
Cg3g020260	4	GP		Cg3g007320	5	HP
Cg3g020310	4	GP		Cg3g007330	6	HP
Cg3g020360	9	GP		Cg3g007360	9	HP
Cg3g020450	6	GP		Cg3g007430	7	HP
Cg3g020580	1	GP		Cg3g007450	1	HP
Cg3g020670	1	GP		Cg3g007500	4	HP
Cg3g020760	2	GP		Cg3g007560	1	HP
Cg3g020820	3	GP		Cg3g007760	5	HP
Cg3g020840	6	GP		Cg3g007840	2	HP
Cg3g020910	6	GP		Cg3g007850	3	HP
Cg3g020920	8	GP		Cg3g007920	6	HP
Cg3g020980	9	GP		Cg3g008040	9	HP
Cg3g021010	6	GP		Cg3g008080	3	HP
Cg3g021040	9	GP		Cg3g008090	3	HP
Cg3g021080	9	GP		Cg3g008100	4	HP
Cg3g021110	2	GP		Cg3g008170	6	HP
Cg3g021130	7	GP		Cg3g008300	2	HP
Cg3g021140	8	GP		Cg3g008470	4	HP
Cg3g021190	2	GP		Cg3g008510	4	HP
Cg3g021230	9	GP		Cg3g008540	1	HP
Cg3g021260	3	GP		Cg3g008580	2	HP
Cg3g021270	8	GP		Cg3g008610	2	HP
Cg3g021330	5	GP		Cg3g008650	7	HP
Cg3g021360	1	GP		Cg3g008670	9	HP
Cg3g021370	1	GP		Cg3g008680	4	HP
Cg3g021410	9	GP		Cg3g008720	4	HP
Cg3g021430	9	GP		Cg3g008840	4	HP
Cg3g021590	4	GP		Cg3g008870	9	HP
Cg3g021660	1	GP		Cg3g008940	6	HP
Cg3g021750	6	GP		Cg3g008950	4	HP
Cg3g021760	8	GP		Cg3g009090	7	HP
Cg3g021770	1	GP		Cg3g009140	7	HP
Cg3g021780	5	GP		Cg3g009170	8	HP
Cg3g021810	1	GP		Cg3g009290	5	HP
Cg3g021840	6	GP		Cg3g009300	5	HP
Cg3g021940	9	GP		Cg3g009370	4	HP
Cg3g021990	9	GP		Cg3g009390	3	HP
Cg3g022000	9	GP		Cg3g009410	5	HP
Cg3g022020	2	GP		Cg3g009520	5	HP
Cg3g022030	4	GP		Cg3g009670	7	HP
Cg3g022050	4	GP		Cg3g009690	7	HP
Cg3g022060	3	GP		Cg3g009920	1	HP
Cg3g022140	2	GP		Cg3g010070	1	HP
Cg3g022250	5	GP		Cg3g010210	9	HP
Cg3g022270	8	GP		Cg3g010240	5	HP
Cg3g022310	4	GP		Cg3g010340	3	HP
Cg3g022760	6	GP		Cg3g010360	2	HP
Cg3g022770	6	GP		Cg3g010480	8	HP
Cg3g022780	3	GP		Cg3g010490	8	HP
Cg3g022860	8	GP		Cg3g010510	2	HP
Cg3g022900	8	GP		Cg3g010540	3	HP
Cg3g022910	2	GP		Cg3g010550	2	HP
Cg3g022930	3	GP		Cg3g010610	8	HP
Cg3g022940	8	GP		Cg3g010640	5	HP
Cg3g023040	5	GP		Cg3g010660	1	HP
Cg3g023110	8	GP		Cg3g010720	9	HP
Cg3g023180	9	GP		Cg3g010740	2	HP
Cg3g023200	7	GP		Cg3g010800	7	HP
Cg3g023320	8	GP		Cg3g010940	2	HP
Cg3g023350	5	GP		Cg3g010980	2	HP
Cg3g023390	1	GP		Cg3g011050	4	HP
Cg3g023400	1	GP		Cg3g011090	2	HP
Cg3g023440	4	GP		Cg3g011200	4	HP
Cg3g023480	1	GP		Cg3g011260	2	HP
Cg3g023510	3	GP		Cg3g011270	7	HP
Cg3g023540	5	GP		Cg3g011350	8	HP
Cg3g023570	2	GP		Cg3g011430	2	HP
Cg3g023700	9	GP		Cg3g011640	7	HP
Cg3g023810	2	GP		Cg3g011740	2	HP
Cg3g023820	8	GP		Cg3g011830	9	HP
Cg3g023860	2	GP		Cg3g011920	9	HP
Cg3g023910	1	GP		Cg3g011930	3	HP
Cg3g023950	9	GP		Cg3g011940	7	HP
Cg3g023970	9	GP		Cg3g011960	7	HP
Cg3g024020	4	GP		Cg3g012140	3	HP
Cg3g024030	5	GP		Cg3g012340	7	HP
Cg3g024040	3	GP		Cg3g012420	8	HP
Cg3g024130	8	GP		Cg3g012510	2	HP
Cg3g024160	5	GP		Cg3g012660	3	HP
Cg3g024180	9	GP		Cg3g012670	9	HP
Cg3g024200	4	GP		Cg3g012750	3	HP
Cg3g024320	8	GP		Cg3g012770	9	HP
Cg3g024400	1	GP		Cg3g012780	3	HP
Cg3g024440	8	GP		Cg3g012830	5	HP
Cg3g024450	1	GP		Cg3g012890	3	HP
Cg3g024480	2	GP		Cg3g012900	8	HP
Cg3g024490	9	GP		Cg3g012910	8	HP
Cg3g024570	7	GP		Cg3g012930	9	HP
Cg3g024580	6	GP		Cg3g012990	6	HP
Cg3g024640	1	GP		Cg3g013000	3	HP
Cg3g024660	9	GP		Cg3g013030	8	HP
Cg3g024670	8	GP		Cg3g013040	7	HP
Cg3g024680	3	GP		Cg3g013090	5	HP
Cg3g024730	8	GP		Cg3g013100	8	HP
Cg3g024740	9	GP		Cg3g013130	2	HP
Cg3g024790	6	GP		Cg3g013160	6	HP
Cg3g024840	8	GP		Cg3g013180	6	HP
Cg3g024920	4	GP		Cg3g013200	3	HP
Cg3g024940	8	GP		Cg3g013220	9	HP
Cg3g024980	4	GP		Cg3g013240	9	HP
Cg3g025010	5	GP		Cg3g013250	9	HP
Cg3g025020	9	GP		Cg3g013310	7	HP
Cg3g025050	7	GP		Cg3g013320	2	HP
Cg3g025220	8	GP		Cg3g013330	3	HP
Cg3g025260	7	GP		Cg3g013360	9	HP
Cg3g025280	8	GP		Cg3g013380	6	HP
Cg3g025290	1	GP		Cg3g013390	2	HP
Cg3g025330	6	GP		Cg3g013400	8	HP
Cg3g025340	8	GP		Cg3g013420	3	HP
Cg3g025490	9	GP		Cg3g013430	3	HP
Cg3g025510	3	GP		Cg3g013480	5	HP
Cg3g025550	8	GP		Cg3g013500	1	HP
Cg3g025560	7	GP		Cg3g013590	3	HP
Cg3g025670	2	GP		Cg3g013600	7	HP
Cg3g025680	1	GP		Cg3g013660	9	HP
Cg3g025760	4	GP		Cg3g013720	2	HP
Cg3g025800	4	GP		Cg3g013740	9	HP
Cg3g025820	8	GP		Cg3g013930	4	HP
Cg3g025850	7	GP		Cg3g013960	3	HP
Cg3g025950	2	GP		Cg3g014060	2	HP
Cg3g025980	4	GP		Cg3g014080	5	HP
Cg3g026010	8	GP		Cg3g014130	7	HP
Cg3g026050	6	GP		Cg3g014180	6	HP
Cg4g000170	9	GP		Cg3g014210	2	HP
Cg4g000190	4	GP		Cg3g014270	2	HP
Cg4g000220	6	GP		Cg3g014300	3	HP
Cg4g000250	8	GP		Cg3g014310	2	HP
Cg4g000350	6	GP		Cg3g014320	3	HP
Cg4g000480	8	GP		Cg3g014340	3	HP
Cg4g000590	4	GP		Cg3g014360	6	HP
Cg4g000780	5	GP		Cg3g014420	5	HP
Cg4g000800	2	GP		Cg3g014450	7	HP
Cg4g001030	1	GP		Cg3g014480	1	HP
Cg4g001050	2	GP		Cg3g014570	6	HP
Cg4g001150	8	GP		Cg3g014620	3	HP
Cg4g001160	3	GP		Cg3g014680	8	HP
Cg4g001360	9	GP		Cg3g014710	9	HP
Cg4g001420	4	GP		Cg3g014730	2	HP
Cg4g001460	5	GP		Cg3g014760	6	HP
Cg4g001470	5	GP		Cg3g014770	1	HP
Cg4g001480	2	GP		Cg3g014780	2	HP
Cg4g001550	8	GP		Cg3g014810	7	HP
Cg4g001660	5	GP		Cg3g014850	7	HP
Cg4g001670	1	GP		Cg3g014980	9	HP
Cg4g001690	1	GP		Cg3g014990	3	HP
Cg4g001750	4	GP		Cg3g015030	3	HP
Cg4g001810	8	GP		Cg3g015080	2	HP
Cg4g001940	8	GP		Cg3g015160	6	HP
Cg4g002000	4	GP		Cg3g015170	7	HP
Cg4g002010	9	GP		Cg3g015210	6	HP
Cg4g002030	2	GP		Cg3g015220	9	HP
Cg4g002120	3	GP		Cg3g015260	1	HP
Cg4g002160	9	GP		Cg3g015300	3	HP
Cg4g002180	4	GP		Cg3g015310	1	HP
Cg4g002190	4	GP		Cg3g015380	4	HP
Cg4g002200	8	GP		Cg3g015390	5	HP
Cg4g002240	9	GP		Cg3g015410	9	HP
Cg4g002280	7	GP		Cg3g015440	1	HP
Cg4g002320	8	GP		Cg3g015470	3	HP
Cg4g002530	6	GP		Cg3g015560	1	HP
Cg4g002570	8	GP		Cg3g015590	2	HP
Cg4g002600	5	GP		Cg3g015690	4	HP
Cg4g002690	8	GP		Cg3g015860	2	HP
Cg4g002820	7	GP		Cg3g015870	1	HP
Cg4g002840	7	GP		Cg3g015880	7	HP
Cg4g002900	9	GP		Cg3g015980	3	HP
Cg4g002950	2	GP		Cg3g016050	5	HP
Cg4g002980	9	GP		Cg3g016070	7	HP
Cg4g003020	6	GP		Cg3g016090	2	HP
Cg4g003140	8	GP		Cg3g016190	1	HP
Cg4g003200	2	GP		Cg3g016210	8	HP
Cg4g003450	3	GP		Cg3g016220	3	HP
Cg4g003460	1	GP		Cg3g016330	2	HP
Cg4g003490	2	GP		Cg3g016360	3	HP
Cg4g003720	8	GP		Cg3g016430	6	HP
Cg4g003800	1	GP		Cg3g016510	2	HP
Cg4g003820	1	GP		Cg3g016560	2	HP
Cg4g003910	1	GP		Cg3g016650	3	HP
Cg4g004100	8	GP		Cg3g016670	7	HP
Cg4g004170	6	GP		Cg3g016710	9	HP
Cg4g004370	8	GP		Cg3g016770	1	HP
Cg4g004430	4	GP		Cg3g016910	7	HP
Cg4g004480	4	GP		Cg3g016920	2	HP
Cg4g004500	8	GP		Cg3g017150	9	HP
Cg4g004530	5	GP		Cg3g017190	3	HP
Cg4g004610	4	GP		Cg3g017200	3	HP
Cg4g004690	8	GP		Cg3g017210	6	HP
Cg4g004810	6	GP		Cg3g017350	9	HP
Cg4g005000	8	GP		Cg3g017450	1	HP
Cg4g005210	4	GP		Cg3g017480	7	HP
Cg4g005260	1	GP		Cg3g017490	2	HP
Cg4g005290	7	GP		Cg3g017500	4	HP
Cg4g005590	3	GP		Cg3g017510	5	HP
Cg4g005670	8	GP		Cg3g017600	6	HP
Cg4g005820	8	GP		Cg3g017690	4	HP
Cg4g005910	4	GP		Cg3g017870	8	HP
Cg4g006150	8	GP		Cg3g017880	1	HP
Cg4g006200	4	GP		Cg3g017890	9	HP
Cg4g006410	4	GP		Cg3g017900	8	HP
Cg4g006470	8	GP		Cg3g017920	8	HP
Cg4g006610	3	GP		Cg3g018040	4	HP
Cg4g006650	5	GP		Cg3g018100	4	HP
Cg4g006660	3	GP		Cg3g018120	6	HP
Cg4g006680	8	GP		Cg3g018130	5	HP
Cg4g006690	8	GP		Cg3g018200	6	HP
Cg4g006700	3	GP		Cg3g018360	3	HP
Cg4g006740	4	GP		Cg3g018400	6	HP
Cg4g006760	8	GP		Cg3g018450	9	HP
Cg4g006770	4	GP		Cg3g018460	3	HP
Cg4g006780	2	GP		Cg3g018470	3	HP
Cg4g006870	7	GP		Cg3g018480	7	HP
Cg4g006890	3	GP		Cg3g018510	4	HP
Cg4g006940	2	GP		Cg3g018520	4	HP
Cg4g006980	4	GP		Cg3g018530	3	HP
Cg4g007040	8	GP		Cg3g018540	2	HP
Cg4g007050	4	GP		Cg3g018550	3	HP
Cg4g007080	6	GP		Cg3g018660	8	HP
Cg4g007100	6	GP		Cg3g018720	1	HP
Cg4g007130	6	GP		Cg3g018770	6	HP
Cg4g007190	1	GP		Cg3g018840	9	HP
Cg4g007230	5	GP		Cg3g018850	7	HP
Cg4g007300	4	GP		Cg3g018950	8	HP
Cg4g007310	9	GP		Cg3g018960	5	HP
Cg4g007410	4	GP		Cg3g019020	5	HP
Cg4g007530	3	GP		Cg3g019070	3	HP
Cg4g007620	2	GP		Cg3g019290	3	HP
Cg4g007700	8	GP		Cg3g019400	5	HP
Cg4g007760	3	GP		Cg3g020220	1	HP
Cg4g007830	4	GP		Cg3g020260	6	HP
Cg4g007850	5	GP		Cg3g020330	3	HP
Cg4g007980	2	GP		Cg3g020360	4	HP
Cg4g008000	2	GP		Cg3g020370	3	HP
Cg4g008110	2	GP		Cg3g020450	9	HP
Cg4g008120	9	GP		Cg3g020510	2	HP
Cg4g008250	6	GP		Cg3g020580	4	HP
Cg4g008280	6	GP		Cg3g020650	7	HP
Cg4g008310	1	GP		Cg3g020670	1	HP
Cg4g008390	8	GP		Cg3g020760	5	HP
Cg4g008430	4	GP		Cg3g020790	9	HP
Cg4g008450	4	GP		Cg3g020810	9	HP
Cg4g008530	8	GP		Cg3g020830	4	HP
Cg4g008660	7	GP		Cg3g020840	9	HP
Cg4g008960	1	GP		Cg3g020860	6	HP
Cg4g009050	6	GP		Cg3g020910	3	HP
Cg4g009140	8	GP		Cg3g020920	3	HP
Cg4g009180	8	GP		Cg3g020980	1	HP
Cg4g009190	7	GP		Cg3g021020	1	HP
Cg4g009200	8	GP		Cg3g021040	1	HP
Cg4g009290	7	GP		Cg3g021110	1	HP
Cg4g009310	5	GP		Cg3g021130	9	HP
Cg4g009320	8	GP		Cg3g021190	5	HP
Cg4g009330	3	GP		Cg3g021200	4	HP
Cg4g009340	1	GP		Cg3g021210	2	HP
Cg4g009350	9	GP		Cg3g021230	2	HP
Cg4g009520	1	GP		Cg3g021260	3	HP
Cg4g009600	5	GP		Cg3g021270	7	HP
Cg4g009640	2	GP		Cg3g021290	9	HP
Cg4g009650	8	GP		Cg3g021330	1	HP
Cg4g009720	3	GP		Cg3g021340	8	HP
Cg4g009760	7	GP		Cg3g021360	5	HP
Cg4g009780	8	GP		Cg3g021370	7	HP
Cg4g009890	3	GP		Cg3g021380	3	HP
Cg4g009920	7	GP		Cg3g021480	6	HP
Cg4g009930	8	GP		Cg3g021490	9	HP
Cg4g010160	4	GP		Cg3g021630	2	HP
Cg4g010200	8	GP		Cg3g021730	8	HP
Cg4g010230	6	GP		Cg3g021770	5	HP
Cg4g010240	8	GP		Cg3g021780	2	HP
Cg4g010270	8	GP		Cg3g021810	6	HP
Cg4g010350	1	GP		Cg3g021940	2	HP
Cg4g010550	6	GP		Cg3g021970	2	HP
Cg4g010580	8	GP		Cg3g022000	1	HP
Cg4g010860	6	GP		Cg3g022020	7	HP
Cg4g011110	6	GP		Cg3g022030	9	HP
Cg4g011160	6	GP		Cg3g022050	5	HP
Cg4g011200	8	GP		Cg3g022060	7	HP
Cg4g011300	4	GP		Cg3g022080	5	HP
Cg4g011350	4	GP		Cg3g022250	2	HP
Cg4g011360	3	GP		Cg3g022310	7	HP
Cg4g011410	1	GP		Cg3g022320	7	HP
Cg4g011600	6	GP		Cg3g022330	7	HP
Cg4g011730	8	GP		Cg3g022340	3	HP
Cg4g012120	3	GP		Cg3g022370	1	HP
Cg4g012330	5	GP		Cg3g022400	9	HP
Cg4g012360	1	GP		Cg3g022480	8	HP
Cg4g012440	3	GP		Cg3g022590	5	HP
Cg4g012570	8	GP		Cg3g022760	3	HP
Cg4g012580	8	GP		Cg3g022770	3	HP
Cg4g012590	9	GP		Cg3g022780	6	HP
Cg4g012610	4	GP		Cg3g022860	3	HP
Cg4g012710	4	GP		Cg3g022900	7	HP
Cg4g012730	8	GP		Cg3g022910	7	HP
Cg4g012780	1	GP		Cg3g022940	1	HP
Cg4g012830	5	GP		Cg3g022970	3	HP
Cg4g012960	8	GP		Cg3g023040	1	HP
Cg4g012970	1	GP		Cg3g023160	6	HP
Cg4g013040	8	GP		Cg3g023200	3	HP
Cg4g013150	2	GP		Cg3g023260	5	HP
Cg4g013350	2	GP		Cg3g023320	7	HP
Cg4g013360	4	GP		Cg3g023330	7	HP
Cg4g013410	3	GP		Cg3g023350	1	HP
Cg4g013420	3	GP		Cg3g023390	9	HP
Cg4g013430	3	GP		Cg3g023400	9	HP
Cg4g013500	9	GP		Cg3g023410	9	HP
Cg4g013740	4	GP		Cg3g023440	6	HP
Cg4g013750	4	GP		Cg3g023510	8	HP
Cg4g013870	2	GP		Cg3g023540	6	HP
Cg4g013890	8	GP		Cg3g023600	4	HP
Cg4g014040	9	GP		Cg3g023660	9	HP
Cg4g014240	1	GP		Cg3g023710	7	HP
Cg4g014260	8	GP		Cg3g023730	7	HP
Cg4g014280	2	GP		Cg3g023780	3	HP
Cg4g014320	6	GP		Cg3g023810	7	HP
Cg4g014450	8	GP		Cg3g023820	9	HP
Cg4g014480	6	GP		Cg3g023860	2	HP
Cg4g014570	6	GP		Cg3g023910	5	HP
Cg4g014610	8	GP		Cg3g023920	1	HP
Cg4g014850	8	GP		Cg3g023950	7	HP
Cg4g014890	1	GP		Cg3g023980	7	HP
Cg4g015030	2	GP		Cg3g024030	6	HP
Cg4g015100	6	GP		Cg3g024040	1	HP
Cg4g015240	6	GP		Cg3g024130	9	HP
Cg4g015390	8	GP		Cg3g024180	5	HP
Cg4g015400	3	GP		Cg3g024210	2	HP
Cg4g015450	8	GP		Cg3g024270	2	HP
Cg4g015600	4	GP		Cg3g024290	7	HP
Cg4g015650	8	GP		Cg3g024300	1	HP
Cg4g015680	7	GP		Cg3g024320	5	HP
Cg4g015730	3	GP		Cg3g024400	5	HP
Cg4g015830	8	GP		Cg3g024440	6	HP
Cg4g016010	5	GP		Cg3g024580	3	HP
Cg4g016120	6	GP		Cg3g024630	8	HP
Cg4g016210	9	GP		Cg3g024670	8	HP
Cg4g016320	3	GP		Cg3g024700	6	HP
Cg4g016620	8	GP		Cg3g024720	4	HP
Cg4g016820	4	GP		Cg3g024730	6	HP
Cg4g016830	3	GP		Cg3g024740	5	HP
Cg4g017070	3	GP		Cg3g024780	1	HP
Cg4g017090	4	GP		Cg3g024790	9	HP
Cg4g017110	7	GP		Cg3g024820	9	HP
Cg4g017120	6	GP		Cg3g024840	1	HP
Cg4g017190	8	GP		Cg3g024980	3	HP
Cg4g017210	4	GP		Cg3g025010	2	HP
Cg4g017260	3	GP		Cg3g025020	6	HP
Cg4g017310	8	GP		Cg3g025050	3	HP
Cg4g017510	6	GP		Cg3g025280	7	HP
Cg4g017520	8	GP		Cg3g025290	1	HP
Cg4g017550	3	GP		Cg3g025340	9	HP
Cg4g017570	6	GP		Cg3g025370	5	HP
Cg4g017580	3	GP		Cg3g025420	3	HP
Cg4g017600	9	GP		Cg3g025490	1	HP
Cg4g017630	7	GP		Cg3g025510	5	HP
Cg4g017720	8	GP		Cg3g025660	6	HP
Cg4g017860	2	GP		Cg3g025670	2	HP
Cg4g017940	8	GP		Cg3g025680	6	HP
Cg4g018030	3	GP		Cg3g025700	2	HP
Cg4g018220	1	GP		Cg3g025760	9	HP
Cg4g018240	8	GP		Cg3g025850	6	HP
Cg4g018280	5	GP		Cg3g025980	1	HP
Cg4g018300	9	GP		Cg3g026010	1	HP
Cg4g018310	8	GP		Cg3g026030	1	HP
Cg4g018320	1	GP		Cg3g026050	9	HP
Cg4g018330	6	GP		Cg3g026100	7	HP
Cg4g018350	8	GP		Cg4g000030	7	HP
Cg4g018380	2	GP		Cg4g000160	4	HP
Cg4g018490	9	GP		Cg4g000190	6	HP
Cg4g018510	2	GP		Cg4g000220	3	HP
Cg4g018560	6	GP		Cg4g000250	9	HP
Cg4g018600	9	GP		Cg4g000350	9	HP
Cg4g018640	5	GP		Cg4g000360	3	HP
Cg4g018730	7	GP		Cg4g000590	6	HP
Cg4g018760	5	GP		Cg4g000670	9	HP
Cg4g018770	3	GP		Cg4g000770	2	HP
Cg4g018790	8	GP		Cg4g000780	7	HP
Cg4g018830	8	GP		Cg4g000950	9	HP
Cg4g018870	3	GP		Cg4g000980	7	HP
Cg4g018880	3	GP		Cg4g001050	2	HP
Cg4g018890	3	GP		Cg4g001070	6	HP
Cg4g018940	8	GP		Cg4g001150	6	HP
Cg4g019020	2	GP		Cg4g001360	9	HP
Cg4g019030	2	GP		Cg4g001420	8	HP
Cg4g019190	5	GP		Cg4g001460	8	HP
Cg4g019240	6	GP		Cg4g001470	6	HP
Cg4g019400	2	GP		Cg4g001480	7	HP
Cg4g019420	8	GP		Cg4g001550	2	HP
Cg4g019430	1	GP		Cg4g001660	2	HP
Cg4g019450	4	GP		Cg4g001670	6	HP
Cg4g019480	7	GP		Cg4g001690	3	HP
Cg4g019580	8	GP		Cg4g001710	6	HP
Cg4g019600	7	GP		Cg4g001740	2	HP
Cg4g019710	8	GP		Cg4g001760	6	HP
Cg4g019760	5	GP		Cg4g001810	6	HP
Cg4g019780	3	GP		Cg4g001900	1	HP
Cg4g019830	9	GP		Cg4g001940	2	HP
Cg4g019950	5	GP		Cg4g002030	2	HP
Cg4g019980	8	GP		Cg4g002120	5	HP
Cg4g020070	1	GP		Cg4g002180	8	HP
Cg4g020110	8	GP		Cg4g002200	7	HP
Cg4g020290	5	GP		Cg4g002240	6	HP
Cg4g020360	3	GP		Cg4g002250	8	HP
Cg4g020410	1	GP		Cg4g002280	8	HP
Cg4g020420	5	GP		Cg4g002320	7	HP
Cg4g020580	3	GP		Cg4g002330	2	HP
Cg4g020710	7	GP		Cg4g002540	3	HP
Cg4g020720	2	GP		Cg4g002570	5	HP
Cg4g020850	4	GP		Cg4g002600	7	HP
Cg4g020880	8	GP		Cg4g002770	4	HP
Cg4g020920	9	GP		Cg4g002840	3	HP
Cg4g021000	3	GP		Cg4g003020	3	HP
Cg4g021060	8	GP		Cg4g003200	1	HP
Cg4g021160	6	GP		Cg4g003310	3	HP
Cg4g021180	8	GP		Cg4g003320	4	HP
Cg4g021230	5	GP		Cg4g003380	9	HP
Cg4g021300	8	GP		Cg4g003460	2	HP
Cg4g021370	2	GP		Cg4g003490	4	HP
Cg4g021380	7	GP		Cg4g003670	3	HP
Cg4g021490	8	GP		Cg4g003720	9	HP
Cg4g021500	7	GP		Cg4g003820	2	HP
Cg4g021510	1	GP		Cg4g003830	9	HP
Cg4g021700	9	GP		Cg4g003860	5	HP
Cg4g021720	6	GP		Cg4g003880	2	HP
Cg4g021730	7	GP		Cg4g003910	5	HP
Cg4g021740	8	GP		Cg4g003920	5	HP
Cg4g021750	8	GP		Cg4g003970	1	HP
Cg4g021840	9	GP		Cg4g004060	6	HP
Cg4g021860	7	GP		Cg4g004140	9	HP
Cg4g021930	1	GP		Cg4g004170	9	HP
Cg4g021950	2	GP		Cg4g004240	4	HP
Cg4g022010	2	GP		Cg4g004370	4	HP
Cg4g022020	8	GP		Cg4g004390	5	HP
Cg4g022120	5	GP		Cg4g004480	7	HP
Cg4g022200	3	GP		Cg4g004500	9	HP
Cg4g022210	4	GP		Cg4g004530	1	HP
Cg4g022320	7	GP		Cg4g004600	9	HP
Cg4g022330	8	GP		Cg4g004660	3	HP
Cg4g022390	9	GP		Cg4g004690	4	HP
Cg4g022480	6	GP		Cg4g005000	8	HP
Cg4g022490	8	GP		Cg4g005080	2	HP
Cg4g022560	6	GP		Cg4g005210	6	HP
Cg4g022570	1	GP		Cg4g005230	8	HP
Cg4g022580	8	GP		Cg4g005290	3	HP
Cg4g022730	6	GP		Cg4g005330	1	HP
Cg4g022740	4	GP		Cg4g005420	2	HP
Cg4g022750	2	GP		Cg4g005590	2	HP
Cg4g022980	2	GP		Cg4g005660	6	HP
Cg4g023070	8	GP		Cg4g005670	3	HP
Cg4g023170	6	GP		Cg4g005730	8	HP
Cg4g023210	1	GP		Cg4g005820	6	HP
Cg4g023260	7	GP		Cg4g005870	5	HP
Cg4g023350	2	GP		Cg4g005880	2	HP
Cg4g023370	3	GP		Cg4g005910	5	HP
Cg4g023400	4	GP		Cg4g005920	3	HP
Cg4g023410	4	GP		Cg4g005980	2	HP
Cg4g023420	4	GP		Cg4g005990	2	HP
Cg4g023480	8	GP		Cg4g006040	2	HP
Cg4g023490	4	GP		Cg4g006080	7	HP
Cg4g023550	8	GP		Cg4g006100	5	HP
Cg4g023650	1	GP		Cg4g006120	7	HP
Cg4g023740	6	GP		Cg4g006150	3	HP
Cg4g023750	6	GP		Cg4g006410	6	HP
Cg4g023900	4	GP		Cg4g006470	3	HP
Cg4g023980	4	GP		Cg4g006480	6	HP
Cg4g024050	6	GP		Cg4g006610	8	HP
Cg4g024060	6	GP		Cg4g006650	2	HP
Cg4g024340	6	GP		Cg4g006660	2	HP
Cg4g024350	6	GP		Cg4g006700	1	HP
Cg4g024360	6	GP		Cg4g006740	6	HP
Cg4g024380	6	GP		Cg4g006750	5	HP
Cg4g024400	8	GP		Cg4g006770	6	HP
Cg4g024520	5	GP		Cg4g006780	2	HP
Cg4g024530	9	GP		Cg4g006840	7	HP
Cg4g024550	4	GP		Cg4g006860	2	HP
Cg4g024560	2	GP		Cg4g006880	5	HP
Cg4g024570	6	GP		Cg4g006890	1	HP
Cg4g024590	8	GP		Cg4g006990	7	HP
Cg4g024600	8	GP		Cg4g007030	9	HP
Cg4g024610	4	GP		Cg4g007040	5	HP
Cg4g024710	5	GP		Cg4g007050	6	HP
Cg4g024800	1	GP		Cg4g007080	3	HP
Cg4g024840	9	GP		Cg4g007100	9	HP
Cg4g024910	8	GP		Cg4g007110	3	HP
Cg4g024950	4	GP		Cg4g007120	9	HP
Cg4g024990	8	GP		Cg4g007190	7	HP
Cg5g000020	5	GP		Cg4g007230	8	HP
Cg5g000140	9	GP		Cg4g007270	3	HP
Cg5g000180	2	GP		Cg4g007300	8	HP
Cg5g000220	9	GP		Cg4g007310	2	HP
Cg5g000230	2	GP		Cg4g007320	3	HP
Cg5g000260	9	GP		Cg4g007330	2	HP
Cg5g000400	5	GP		Cg4g007370	7	HP
Cg5g000410	3	GP		Cg4g007380	5	HP
Cg5g000440	9	GP		Cg4g007410	1	HP
Cg5g000450	5	GP		Cg4g007420	5	HP
Cg5g000500	4	GP		Cg4g007460	4	HP
[truncated: 3,508 more rows]
