# Supplementary material for: Volatiles Accumulation during Young Pomelo (Citrus maxima (Burm.) Merr.) Fruits Development
Source: Int J Mol Sci. 2022 May 18;23(10):5665. doi: 10.3390/ijms23105665 (PMC9144960; doi:10.3390/ijms23105665)
Supplement: Supplementary file 1 [file ijms-23-05665-s001.zip › Table S4.xlsx]

## Sheet: Sheet1
Table S4. TF enrichment results in modules.
Gene ID	TF Family	Module
Cg1g019920	AP2/ERF-ERF	blue
Cg3g023400	AP2/ERF-ERF	blue
Cg4g015400	AP2/ERF-ERF	blue
Cg5g034050	AP2/ERF-ERF	blue
Cg9g007940	AP2/ERF-ERF	blue
Cg6g019810	AP2/ERF-RAV	blue
Cg2g015830	bHLH	blue
Cg4g021000	bHLH	blue
Cg5g040200	bHLH	blue
Cg6g008950	bHLH	blue
Cg2g010020	C2C2-CO-like	blue
Cg3g012710	C2H2	blue
Cg8g022640	GRAS	blue
Cg3g013260	HB-HD-ZIP	blue
Cg9g020350	HSF	blue
Cg5g022750	LOB	blue
Cg7g006080	LOB	blue
Cg8g020830	LOB	blue
Cg3g021810	MYB	blue
Cg5g031970	MYB	blue
Cg5g034000	MYB	blue
Cg8g003880	MYB	blue
Cg9g008130	MYB	blue
Cg2g015060	MYB-related	blue
Cg3g022780	MYB-related	blue
Cg1g024280	NAC	blue
Cg9g005610	OFP	blue
Cg2g029150	PLATZ	blue
Citrus_maxima_newGene_4004	SBP	blue
Cg1g021340	WRKY	blue
Cg4g001460	WRKY	blue
Cg7g003890	WRKY	blue
Cg7g016740	WRKY	blue
Cg1g011490	GARP-G2-like	cyan
Cg2g036140	MYB	cyan
Cg9g000740	MYB	cyan
Cg6g025130	NAC	cyan
Cg5g027180	WRKY	cyan
Cg7g010390	WRKY	cyan
Cg1g026460	AP2/ERF-ERF	darkgrey
Cg3g018660	AP2/ERF-ERF	darkgrey
Cg5g001420	AP2/ERF-ERF	darkgrey
Cg7g020700	AP2/ERF-ERF	darkgrey
Cg1g003270	B3	darkgrey
Cg6g014970	B3	darkgrey
Cg7g010980	bHLH	darkgrey
Cg7g012190	bHLH	darkgrey
Cg2g043340	C2C2-Dof	darkgrey
Cg2g044940	C2H2	darkgrey
Cg8g018860	C2H2	darkgrey
Cg1g005220	DBB	darkgrey
Cg2g012720	FAR1	darkgrey
Cg5g019440	GRF	darkgrey
Cg6g016120	GRF	darkgrey
Cg1g007090	HB-HD-ZIP	darkgrey
Cg5g018510	HB-HD-ZIP	darkgrey
Cg6g016510	HB-other	darkgrey
Cg5g034910	HSF	darkgrey
Cg5g043230	LOB	darkgrey
Cg3g019290	MYB	darkgrey
Cg5g033840	NAC	darkgrey
Cg7g022090	NAC	darkgrey
Citrus_maxima_newGene_507	NAC	darkgrey
Cg9g021740	NF-YA	darkgrey
Cg6g014790	OFP	darkgrey
Cg1g026310	Trihelix	darkgrey
Cg2g045420	WRKY	darkgrey
Cg3g014320	zf-HD	darkgrey
Cg3g022860	zf-HD	darkgrey
Cg7g021150	zf-HD	darkgrey
Cg3g002850	AP2/ERF-ERF	darkmagenta
Cg5g041110	AP2/ERF-ERF	darkmagenta
CgUng003820	B3	darkmagenta
Cg5g000450	bHLH	darkmagenta
Cg1g011050	C3H	darkmagenta
CgUng020870	C3H	darkmagenta
Cg1g018640	FAR1	darkmagenta
Cg5g000500	HB-HD-ZIP	darkmagenta
Cg4g003710	MYB	darkmagenta
Cg9g028270	MYB-related	darkmagenta
Cg1g004410	TUB	darkmagenta
Cg5g044340	AP2/ERF-ERF	magenta
Cg9g025850	bHLH	orangered4
Cg6g004470	C2C2-Dof	orangered4
Cg1g021060	C2H2	orangered4
Cg5g028010	FAR1	orangered4
